# Supplementary material for: Survey of suspected dysphagia prevalence in home-dwelling older people using the 10-Item Eating Assessment Tool (EAT-10)
Source: PLoS One. 2019 Jan 23;14(1):e0211040. doi: 10.1371/journal.pone.0211040 (PMC6343899; doi:10.1371/journal.pone.0211040)
Supplement: S1 File — (XLSX) [file pone.0211040.s001.xlsx]

## Sheet: Sheet1
No	age	sex	categori	EAT-10-1	EAT-10-2	EAT-10-3	EAT-10-4	EAT-10-5	EAT-10-6	EAT-10-7	EAT-10-8	EAT-10-9	EAT-10-10	Total score
1	68	1	12	0	0	0	0	0	0	0	0	1	0	1
2	77	1	14	0	0	0	0	0	0	0	0	0	0	0
3	62	2	11	0	0	0	0	2	0	0	0	1	0	3
4	93	2	25	0	1	0	0	1	1	1	1	1	1	7
5	91	1	17	0	0	0
6	99	2	25	0	0	0	0	2	0	0	2	0	2	6
7	70	1	13	0	0	0	0	0	0	0	1	1	0	2
8	77	2	23	0	0	0	1	0	0	0	1	1	0	3
9	82	2	24	0	0	0	0	0	0	0	0	2	0	2
10	87	2	24	0	0	0	0	0	0	0	0	0	0	0
11	91	1	24	3	1	1	1	0	1	1	1	0	0	9
12	74	1	26	0	0	0	0	0	0	0	2	1	0	3
13	86	2	23	0	0	0	0	0		0	0	0	0
14	95	1	23	0	1	1	1	1	1	1	1	1	1	9
15	66	1	12	0	0	0	0	0	0	0	0	0	0	0
16	91	2	23			2	1	1	3	2	1	2	2
17	92	2	24	0	0	0	0	0	0	0	0	0	0	0
18	94	2	24	0	0	0	0	0	0	0	0	0	0	0
19	65	2	12	0	0	0	0	0	0	0	0	0	0	0
20	87	2	26	0	3	2	4	1	2	3	2	0	2	19
21	81	2	26	0	2	1	2	1	0	3	1	1	1	12
22	79	1	23	0	1	0	0	0	0	0	0	0	0	1
23	70	1	13
24	68	1	12	1	0	0	0	1	1	0	1	1	0	5
25	87	2	24	0	0	0	0	0	0	0	0	0	0	0
26	88	1	26	0	0	1	1	1	1	0	1	2	1	8
27	76	2	14	0	0	0	0	2	1	0	0	0	0	3
28	86	2	16	0	0	0	0	0	0	0	0	1	0	1
29	90	1	25	0	0	0	0	0	0	0	0	0	0	0
30	68	1	12	0	1	0	0	0	0	0	0	0	0	1
31	96	2	25	0	0	0	1	1	1	1	1	1	1	7
32	67	2	12	0	0	0	0	0	0	0	0	0	0	0
33	80	2	25	1	2	2	1	0	0	1	2	1	0	10
34	85	1	24	0	0	0	0	0	0	0	0	2	0	2
35	92	2	24	0	0	0	2	4	4	0	2	2	1	15
36	82	1	24	0	0	0	0	0	0	0	0	2	0	2
37	99	2	27	0	0	0	1	0	0	4	0	0	0	5
38	71	2	13	0	0	0	1	2	2	0	1	0	0	6
39	82	2	23	1	1	0	2	2	2	2	0	1	0	11
40	77	1	23	0	0	0	0	0	0	0	0	2	0	2
41	95	2	25	0	0	0	0	0	0	0	0	0	0	0
42	77	2	23	0	0	0	0	0	0	0	0	0	0	0
43	72	2	13	0	0	0	0	0	0	0	0	0	0	0
44	79	2	14	0	0	0	0	0	0	0	0	0	0	0
45	69	1	12	0	0	0	0	0	0	0	0	1	0	1
46	68	2	12	0	0	0	0	0	0	0	0	0	0	0
47	79	2	25	0	0	0	0	0	0	0	0	0	0	0
48	61	1	11	0	0	0	0	0	0	0	0	0	0	0
49	85	2	24
50	84	2	23	0	1	1
51	76	2	14	0	2	0	2	0	2	2	1	2	2	13
52	63	2	11	0	0	0	0	0	0	0	0	0	0	0
53	90	1	17	0	1	0	2	0	0	0	2	2	2	9
54	64	1	11	0	0	0	0	0	0	0	0	0	0	0
55	68	1	24	0	0	2	2	2	1	1	2	2	1	13
56	82	2	24	0	1	0	1	0	0	0	0	0	2	4
57	86	2	16	0	0	0	0	0	0	0	0	2	0	2
58	79	1	14	0	0	0	0	0	0	0	0	0	0	0
59	68	2	12	0	0	0	0	0	0	0	0	1	0	1
60	83	2	15		0	0	0		0		0	0	0
61	76	1	14	0	0	0	2	0	2	1	1	2	1	9
62	87	2	26	0	1	2	2	4	3	1	1	1	2	17
63	70	1	13	0	3	0	0	0	0	0	0	0	0	3
64	82	1	24	0	0	0	0	0	0	0	0	1	0	1
65	77	2	14	0	0	0	0	0	0	0	0	1	0	1
66	79	2	14	0	0	0	0	0	0	0	0	0	0	0
67	71	2	13		0	0	0	0	0	0	0	0	0
68	84	1	23	0	1	0	0	0	0	0	1	1	0	3
69	97	2	23	0	1	1	1	1	1	1	1	1	1	9
70	82	1	23	0	0	0	1	0	0	0	0	0	0	1
71	69	1	24	0	0	1	0	1	0	1	1	2	1	7
72	77	2	14		0	0	0	0	0	0	0	0	0
73	82	1	15	0	0	0	0	0	0	0	0	0	0	0
74	93	2	27	0	1	1	2	2	2	2	2	2	1	15
75	85	1	23		0	0	0	0	0	0	0	0	0
76	86	2	24	0	1	1	1	1	1	0	1	0	0	6
77	73	2	13	3	0	0	0	0	0	0	0	1	0	4
78	70	1	13	0	0	0	0	0	0	0	0	0	0	0
79	82	1	26	0	0	0	0	0	0	0	0	2	0	2
80	64	2	11	0	0	0	0	0	0	0	0	0	0	0
81	82	2	25		0	0	0	0	0	0	0	0	0
82	71	2	13
83	90	2	25	0	1	1	1	1	1	1	1	1	1	9
84	62	1	11	0	0	0	0	1	0	0	1	0	0	2
85	72	2	13	0	0	0	0	0	0	0	2	0	1	3
86	85	2	24	1	0	2	2	2	2	2	3	3	1	18
87	72	2	27
88	85	1	16	0	0	0	1	0	0	0	2	0	0	3
89	70	2	26
90	87	2	24	0	0	0	0	0	0	0	0	0	0	0
91	83	2	15	0			1	1	1	1	1	1	1
92	87	2	16	0	0	0	0	2	2	0	1	1	1	7
93	90	1	17		0	0	0	0	0	1	0	0	0
94	61	2	11	0	0	0	0	0	0	0	0	0	0	0
95	61	1	11	0	1	0	2	0	0	0	0	2	0	5
96	79	2	24	0	0	0	0	0	0	0	0	0	0	0
97	77	1	14	0	0	0	0	0	0	0	0	0	0	0
98	78	1	27			4	4	4	4	4	4	3	3
99	84	2	15	0	0	0	0	0	0	0	0	0	0	0
100	79	1	23	1	0	0	0	0	0	0	0	2	0	3
101	69	2	27	1	0	0
102	75	2	23	0	0	0	1	0	0	0	1	2	0	4
103	79	1	14	0	0	0	0	0	0	0	0	0	0	0
104	70	1	13	0	0	0	0	0	0	0	0	0	0	0
105	75	1	23	2	0	0	0	0	0	0	0	0	0	2
106	68	2	12	0	0	0	0	0	0	0	0	0	0	0
107	93	2	23	0	0	0	2	0	0	0	0	1	0	3
108	65	2	24	0	0	0	0	0	0	0	0	1	0	1
109	77	2	23		0	0	0	0	1	1	1	0	0
110	88	2	26	0	1	1	2	2	2	2	2	1	2	15
111	87	1	25	3			0	0	0	0	0	0	0
112	67	2	12	0	0	1	1	1	0	0	1	1	0	5
113	73	2	13	0	0	0	0	2	0	0	0	0	0	2
114	80	2	24	4	0	0	0	0	0	0	0	2	0	6
115	87	2	25	0	0	0	2	2	1	1	0	0	1	7
116	85	2	15	0	0	0	0	0	0	0	0	2
117	92	2	24	0	0	0	2	2	1	2	2	2	2	13
118	75	1	14	0	0	0	0	0	0	0	0	0	0	0
119	64	1	11	0	0	0	0	0	0	0	0	1	0	1
120	78	2	14	1		0	1	4	2	1	2	0	0
121	87	1	25	0	0	0	0	0	0	0	0	1	0	1
122	79	1	14	2	0	1	1	2	1	0	0	1	0	8
123	68	2	12	0	0	1	1	1	1	1	1	1	1	8
124	90	1	26	0	1	0	2	2	2	2	2	1	1	13
125	71	2	13	2	0	0	0	4	0	0	0	0	0	6
126	94	2	25	1	0	0	0	0	0	0	0	2	2	5
127	88	2	16	0	0	0	0	0	0	0	0	0	0	0
128	65	2	12	0	0	0	0	1	0	0	1	0	0	2
129	63	2	11	0	0	0	0	0	0	0	0	0	0	0
130	63	1	11	0	0	0	0	0	0	0	0	1	0	1
131	70	1	27	0		0	0	0	0	2	0	0	0
132	88	1	24	0	0	0	0	0	0	0	0	0	0	0
133	62	2	11	0	0	0	0	0	0	0	0	0	0	0
134	85	2	25	0	2	2	2	2	2	2	2	2	1	17
135	88	2	27	0	1	2	2	2	1	1	2	1	1	13
136	97	2	25	0	1	0	0	0	0	1	1	1	2	6
137	87	1	16	1	0	0	0	0	0	0	0	0	0	1
138	82	2	23	0	0	0	1	0	1	2	1	0
139	70	1	13	0	1	1	1	1	1	1	1	1	1	9
140	69	1	23	3	1	3	3	3	3	3	2	0	4	25
141	87	1	24	0	0	0	0	0	0	0	0	0	0	0
142	78	2	26	1	0	0	0	0	0	0	0	1	0	2
143	61	2	11	0	0	0	0	0	0	0	0	0	0	0
144	77	2	23	0	0	0	0	0	0	0	0	0	0	0
145	84	1	23	2	3	4	4	2	3	4	4	3	3	32
146	85	2	23	0	0	0	0	0	0	0	0	0	0	0
147	81	1	25	1		0	4	0	0	0	0	2	2
148	70	1	13	0	0	0	1	0	0	0	2	1	0	4
149	89	2	26	0		2	4		4	1	1	0	0
150	78	2	14	0	0	0	0	0	0	0	0	2	0	2
151	93	2	24	0	1	2	1	1	1	0	2	2	0	10
152	87	2	24	0	0	0	0	4	0	0	0	0	0	4
153	74	2	24	0	0	0	1	3	2	2	2	1	1	12
154	80	2	24	0	0	0	2	2	0	0	3	2	0	9
155	97	2	24	2	2	1	1	1	1	2	1	1	1	13
156	82	2	24	1	2	2	2	2	2	2	2	2	2	19
157	86	2	24	0	4	4	4	4	1	4	1	2	1	25
158	74	2	24	0	0	0	0	0	0	0	0	0	0	0
159	77	2	24	1	0	0	1	2	1	0	1	1	1	8
160	87	2	24	0	0	0	0	0	0	0	0	0	0	0
161	91	2	24	0	1	1	1	1	1	2	2	1	1	11
162	87	2	24	0	2	0	2	0	0	0	0	2	0	6
163	87	1	25	0	0	0	0	1	0	0	0	1	0	2
164	83	1	25	0	1	0	3	1	1	1	2	0	0	9
165	96	1	25		0	1	1	1	1	0	1	2	0
166	82	1	25	0	0	0
167	83	1	25	0	0	0	0	0	0	0	0	0	0	0
168	78	1	25	0	0	0	0	0	0	0	0	0	0	0
169	82	2	25	1
170	66	2	25
171	86	2	25	0	0	0	1	0	0	0	0	2	0	3
172	88	2	25	2	0	2	0	3	2	2	2	2	1	16
173	95	2	25	0	0	0	0	0	0	0	0	1	0	1
174	73	2	25	0	0	0	0	0	0	0	0	0	0	0
175	93	2	25	1	0	0	0	0	0	0	0	1	0	2
176	77	2	25	0	0	2	0	2	0	2	0	0	0	6
177	92	2	25	0	0	0	0	2	0	0	0	0	0	2
178	75	2	25	0	0	0	0	0	0	0	0	0	0	0
179	81	2	25	0	0	0	0	0	0	0	0	0	0	0
180	95	1	26	0	2	0	0	0	0	0	2	0	0	4
181	76	1	26	1	0	0	0	0	0	0	0	2	0	3
182	91	1	26	0	3	1	2	2	3	2	4	4	2	23
183	99	1	26	0	0	0	0	0	0	0	1	1	0	2
184	92	2	26	2	1	2	1	2	1	2	1	1	1	14
185	88	2	26	0	4	4	4	4	0	4	0	1	0	21
186	65	2	26		0	2
187	95	2	26	0	0	0	0	0	0	0	0	0	0	0
188	81	2	26	0	0	0	1	1	1	1	0	1	0	5
189	87	2	26	1	0	0	1	1	1	1	1	1	1	8
190	83	2	26	0	1	1	2	2	2	1	1	1	1	12
191	79	1	27
192	78	1	27	0	0	0	1	0	1	0	1	0	0	3
193	87	1	27	1
194	87	1	27	0	0	0	0	0	0	0	0	0	0	0
195	78	1	27	0	0	1	1	0	1	0	2	0	1	6
196	67	2	27
197	95	2	27	2	2	3
198	90	2	27								2	2
199	80	2	27	0	0	2	4	4	3	3	2	2	3	23
200	85	2	27	0	0	0	0	4	0	0	0	2	0	6
201	72	2	13	0	0	0	1	0	0	0	0	0	0	1
202	65	2	12	0	0	0	0	0	0	0	0	2	0	2
203	65	2	12	0	0	0	0	0	0	0	0	0	0	0
204	72	2	13	0	0	0	1	0	0	0	1	1	0	3
205	73	2	13	0	0	0	0	1	0	0	0	0	0	1
206	72	2	13	0	0	0	0	0	0	0	0	0	0	0
207	72	2	13	0	0	1	0	0	0	0	0	1	0	2
208	72	2	13	0	0	0	0	0	0	0	0	0	0	0
209	73	2	13	0	0	0	0	0	0	0	0	1	0	1
210	73	2	13	0	0	0	0	0	0	0	0	1	0	1
211	70	1	13	0	0	0	0	0	0	0	0	0	0	0
212	70	1	13	0	0	0	0	0	0	0	0	0	0	0
213	70	1	13	0	0	0	0	0	0	0	0	0	0	0
214	70	1	13	0	0	0	0	0	0	0	0	0	0	0
215	72	2	13	0	0	0	1	1	0	0	0	0	0	2
216	60	2	11	0	0	0	0	0	0	0	0	0	0	0
217	63	2	11	0	0	0	0	1	1	1	0	2	0	5
218	67	1	12	0	0	0	0	0	0	0	0	1	0	1
219	65	1	12	0	0	0	0	0	0	0	0	0	0	0
220	69	1	12	0	0	0	3	0	0	1	0	2	1	7
221	65	1	12	0	0	1	0	0	0	0	0	0	0	1
222	66	1	12	0	0	0	0	0	0	0	0	0	0	0
223	65	1	12	0	0	0	0	0	0	0	0	0	0	0
224	70	1	12	0	0	0	0	0	0	0	0	0	0	0
225	66	1	12	0	0	0	0	0	0	0	0	0	0	0
226	61	1	11	0	0	0	0	0	0	0	0	0	0	0
227	61	1	11	0	0	0	0	2	0	0	0	0	0	2
228	62	1	11	0	0	0	0	0	0	0	0	0	0	0
229	62	1	11	0	0	0	0	0	0	0	0	1	0	1
230	64	1	11	0	0	0	0	0	0	0	1	0	0	1
231	61	1	11	0	0	0	0	0	0	3	1	1	0	5
232	62	2	11	0	0	0	0	0	0	0	0	1	0	1
233	62	2	11	0	0	0	0	0	0	0	0	0	0	0
234	64	2	11	0	1	1	1	1	1	0	2	1	1	9
235	69	2	12	0	0	0	0	0	0	0	0	0	0	0
236	68	1	12	0	0	0	2	0	2	1	2	2	0	9
237	69	1	12	0	0	0	0	0	0	0	0	0	0	0
238	67	2	12	0	0	0
239	68	2	12	0	0	0	0	0	0	0	0	0	0	0
240	66	2	12	0	0	0	0	0	0	0	0	0	0	0
241	68	2	12
242	67	2	12	0	0	0	0	0	0	0	0	2	0	2
243	67	2	12	0	0	0	0	2	0	0	0	1	1	4
244	65	2	12	0	0	0	0	0	0	0	0	0	0	0
245	66	2	12	0	0	0	0	0	0	0	0	0	0	0
246	66	2	12	0	0	1	1	1	1	1	1	1	0	7
247	67	2	12	0	0	0	0	2	0	0	0	2	0	4
248	68	2	12	0	0	0	0	0	0	0	0	0	0	0
249	68	2	12	0	0	0	0	0	0	0	0	0	0	0
250	66	1	12	0	0	0	0	0	0	0	0	1	0	1
251	82	1	23	0	0	0
252	88	1	23		0	1	1	1	1	1	1	1	1
253	81	1	23	0	0	0	1	1	0	1	1	1	1	6
254	77	1	23	1	0	2	2	0	0	0	2	1	0	8
255	87	1	23	0	0	0	0	0	0	4	0	1	0	5
256	84	1	23	0	2	2	2	2	1	2	2	2	2	17
257	80	2	23	0	0	0	0	0	0	0	0	0	0	0
258	83	2	23	0			0	0	0	0	0	0	0
259	94	2	23			2	2	1	2	1	1	1	1
260	77	2	23	0	0	0	0	0	0	0	0	0	0	0
261	89	2	23	0	1	2	1	1	2	1	0	2	2	12
262	82	2	23	0	0	0	0	1	0	0	0	0	0	1
263	77	2	23	0	1	1	1	1	0	1	0	1	0	6
264	91	2	23	1	1	1	1	1	1	1	1	1	1	10
265	86	2	23	0	2	0	0	0	0	0	0	0	0	2
266	76	2	23	1	0	0	0	0	0	0	0	0	0	1
267	77	2	23	0	1	0	0	2	2	2	1	1	1	10
268	77	2	23	1	1	1	1	1	1	0	1	0	1	8
269	91	2	23	0	0	0	0	0	0	4	0	1	0	5
270	83	1	24	0	1	0	0	0	0	0	0	0	0	1
271	82	1	24	0	0	0	0	0	0	0	0	4	0	4
272	82	1	24	0	0	0	1	1	1	1	1	1	0	6
273	82	1	24	1	0	1	1	1	1	1	0	0	0	6
274	75	1	24	0	0	0	0	0	0	0	0	1	0	1
275	94	1	24	0	0	1	1	0	2	1	2	2	1	10
276	81	1	24	0			3	2	2	2	2	3	3
277	85	1	24	0	0	0	2	0	0	1	1	2	0	6
278	83	1	24	0	0	0	1	1	0	0	0	0	0	2
279	69	1	24	0	0	0	0	0	0	0	0	0	0	0
280	91	2	24	0	0	0	0	0	0	0	0	2	0	2
281	78	2	24	3	3	2	4	4	2	3	2	1	1	25
282	86	2	24	0	0	0	0	2	1	1	2	0	0	6
283	81	1	25	0	0	0	0	0		0	0	2	0
284	79	2	24	1	0	0	0	0	0	0	0	0	0	1
285	87	2	16	0	0	0	1	0	1	1	1	1	1	6
286	87	2	16	0	0	0	0	0	0	0	0	0	0	0
287	87	2	16	2	0	0	0	0	0	0	0	2	0	4
288	78	2	14	0	0	0	0	0	0	0	0	0	0	0
289	84	1	15	0	0	0	0	0	0	0	0	0	0	0
290	80	1	15	0	0	0	0	0	0	1	0	1	0	2
291	81	1	15	0	0	0	0	0	0	3	0	0	0	3
292	81	1	15	0	0	0	0	0	0	0	0	0	0	0
293	81	2	15	0	0	0	0	0	0	0	1	1	0	2
294	82	2	15									2
295	82	2	15	0	0	0	0	0	0	0	0	0	0	0
296	81	2	15	0	0	0	0	0	0	0	0	1	0	1
297	85	1	16	0	0	0	1	0	0	0	1	1	0	3
298	87	1	16		1	0	0	0	0	0	0	0	0
299	86	1	16	0	0	2	2	2	0	0	0	2	0	8
300	87	1	16	4	2	0	1	1	1	1	1	2	1	14
301	78	2	24	0	0	0	0	0	0	0	0	1	0	1
302	67	1	12	0	0	0	0	0	0	0	0	0	0	0
303	67	2	12	0	0	0	0	0	0	0	0	0	0	0
304	78	1	26	0	1	2	2	1	2	2		3
305	77	2	23	4	2	2	3	2	2	2	4	1	2	24
306	83	2	25			0	0	0	0	0	0	0	0
307	93	2	23	0	0	0	0	0	0	0	0	3	1	4
308	82	2	25	0	0	0
309	83	1	26	4	2	2	2	4	1	2	1	3	2	23
310	77	2	24	2	0	0	0	0	0	0	2	2	0	6
311	85	2	16	0	0	0	0	0	0	0	0	0	0	0
312	85	2	16
313	86	2	16	0	0	0	0	0	0	0	0	0	0	0
314	97	2	18	1	4	4	4	4	4	4	4	4	4	37
315	79	1	14	0	0	0	0	0	0	0	0	0	0	0
316	80	1	14	0	0	0	0	0	0	0	0	0	0	0
317	76	1	14	0	0	0	0	0	0	0	0	0	0	0
318	79	1	14		0	0	0	0	0	0	0	0	0
319	78	1	14	0	0	2	1	2	2	0	1	1	2	11
320	77	1	14	0	0	0
321	77	1	14	0	0	0	0	0	0	0	0	0	0	0
322	77	1	14	0	0	0	0	1	0	0	0	0	0	1
323	76	1	14	0	0	0	0	0	0	0	1	1	0	2
324	77	1	14	0	0	0	0	0	0	1	1	1	0	3
325	75	1	14	2	0	0	0	0	0	0	0	1	0	3
326	77	2	14	0	0	0	0	0	0	0	0	0	0	0
327	76	2	14	2	0	1	2	1	1	1	1	2	1	12
328	78	2	14	0	0	0	0	0	0	0	0	0	0	0
329	78	2	14	0	0	0	0	0	0	0	0	0	0	0
330	79	2	14	0	1	1	1	1	1	1	1	1	1	9
331	77	2	14	0	0	0	0	0	0	0	0	0	0	0
332	77	2	14	2			0	0	0	0	0	0	0
333	78	2	14	0	0	0	2	0	0	0	0	0	0	2
334	75	2	14	0	0	0	0	0	0	0	0		0
335	77	2	14	0	0	0	1	0	0	0	1	1	0	3
336	77	2	14			0	0	0	0	0	0	0	0
337	82	1	15				1					0
338	80	1	15	0	0	0	0	0	0	0	0	0	0	0
339	83	1	15	2	0	0	0	0	0	0	2	2	2	8
340	82	1	15	0	0	0	0	0	0	0	0	0	0	0
341	80	1	15	0	0	0	0	0	0	0	1	1	0	2
342	71	2	13		0	0	0	0	0	0	0	1	0
343	74	2	13				0	0	0	0	0	0	0
344	78	1	14	0	0	0	0	0	0	0	0	0	0	0
345	80	2	15	0	0	0	0	0	0	0	0	0	0	0
346	77	2	23	3	2	3		2	2	2	2	2	2
347	82	2	24	0	0	0	0	0	0	0	0	1	0	1
348	74	2	26	1	0	0	2	0	0	0	0	0	0	3
349	62	1	11	0	0	0	0	0	0	0	0	0	0	0
350	91	2	23	0	3		0	0	0	0	0	1	0
351	78	2	25	1									0
352	84	2	23	3	0	0	0	0	0	0	0	0	0	3
353	76	2	25	0		2	3	2	2	2	2	2	2
354	79	2	23	3	1	1	4	2	1	1	1	0	0	14
355	84	1	24	1	0	1	1	1	1	1	1	2	1	10
356	88	2	23	3	0	0	2	0	2	2	2	2	2	15
357	98	2	27	4	2	2	3	3	3	3	3	3	3	29
358	65	1	24	0	0	0	0	0	0	0	1	2	1	4
359	82	1	26	2	0	0	0	0	0		0	0	0
360	78	2	23	0	0	0	0	0	0	0	0	0	0	0
361	67	2	12	0	0	0	0	0	0	0	0	0	0	0
362	72	2	13	0	0	0	0	0	0	0	0	0	0	0
363	87	1	26	0	1	1	1	1	1	1	1	1	1	9
364	68	1	12	0	0	0	0	0	0	0	0	0	0	0
365	69	1	12	0	0	0	0	1	1	0	1	2	0	5
366	62	1	11	0	0	0	0	0	0	0	0	1	0	1
367	62	1	11	0	0	0	0	0	0	0	0	0	0	0
368	60	2	11	0	0	0	0	0	0	0	0	0	0	0
369	62	1	11	0	0	0
370	64	1	11	0	0	0	0	0	0	0	0	1	0	1
371	60	1	11	0	0	0	0	0	0	0	0	0	0	0
372	88	2	23		0	0	0	0	0	0	0	0	0
373	69	1	12	0	0	0	0	0	0	0	0	0	0	0
374	63	2	11	0	0	0	0	2	1	0	0	0	0	3
375	67	2	12	0	0	0	0	0	0	0	0	0	0	0
376	70	1	13	0	0	0	0	0	0	0	0	0	0	0
377	70	1	13	0	0	0	0	0	0	0	0	0	0	0
378	70	1	13	0	0	0	0	0	0	0	0	0	0	0
379	70	1	13	0	0	0	0	0	0	0	0	1	0	1
380	67	2	12	0	0	0	1	0	0	0	1	0	0	2
381	86	1	16	0	0	0	2	2	0	0	0	0	0	4
382	87	1	26	3	0	0		0	0	0	0	2	1
383	65	1	24	0	0	3	3	3	3	3	3	0	3	21
384	76	2	24		0	0		0	0	0	0	0	0
385	82	2	25	0	0	0	0		0	0	0	1	1
386	72	2	25	0	0	0	2	1	1	1	1	1	1	8
387	77	2	23	2	3	3	3	4	3	4	2	1	2	27
388	87	2	27	0	0	0	0	0	0	0	0	0	0	0
389	66	2	12	0	0	0	0	0	0	0	0	0	0	0
390	78	2	14	0	0	0
391	73	1	24	2	0	1	2	3	2	0	2	2	0	14
392	74	1	23		0	0	0	0	0	0	0	0	0
393	77	1	24	0	0	2	4	0	0		2	2	2
394	79	2	23	0	1	0	0	0	0	0	1	1	0	3
395	77	1	23			0	0	0	0	0	0	0	0
396	97	2	26	1	0	0	1	1	1	1	1	2	1	9
397	84	2	24	0	1	2	0	0		0	1	2	0
398	82	1	24	0	0	0	1	1	1	1	1	1	1	7
399	86	1	23	1	0	1	0	0	0	0	0	1	0	3
400	75	2	24	0	0	0	0	0	0	0	0	0	0	0
401	81	1	15	0	0	0	0	0	0	0	0	0	0	0
402	82	2	15	0	0	0	0	0	0	0	0	0	0	0
403	67	1	12	0	0	0	0	0	0	0	0	0	0	0
404	93	2	17	0		0	0	0	0	0	0	0	0
405	77	2	14	0	0	0	0	0	0	0	0	0	0	0
406	80	2	15	0	0	0	0	0	0	0	0	0	0	0
407	80	1	15	0	0	0	0	0	0	0	0	0	0	0
408	60	1	11	0	0	0	0	3	3	0	0	0	0	6
409	72	1	13	0	0	0	0	0	0	0	0	0	0	0
410	82	2	24	4	3	2	0	2	0
411	72	2	13	1
412	72	2	13	2	0	0	0	0	0	0	2	0	0	4
413	80	2	15	0	0	0	0	0	0	2	0	0	0	2
414	65	2	12	3	2	1	0	0	0	1	2	2	1	12
415	73	2	13	0	0	0	0	1	1	0	1	0	0	3
416	67	2	12	0	0	0	0	0	0	0	0	0	0	0
417	72	1	13	1	0	0	2	0	0	0	0	1	0	4
418	66	1	12	0	0	0	0	0	0	0	0	0	0	0
419	77	1	14		0	0	0	0	0	0	0	0	0
420	64	1	11	0	0	0	0	0	0	0	0	0	0	0
421	79	2	26	0	0	0	0	0	0	0	0	0	0	0
422	99	2	26	2	2	2	2	2	2	2	3	2	2	21
423	76	1	23	4		0	0	0	0	0	0	0	0
424	79	2	23	0	0	0	0	0	0	0	0	0	0	0
425	77	2	23	1	0	0	0	0	0	0	0	2	1	4
426	72	2	13	0	0	0	0	2	0	0	1	2	0	5
427	84	2	27
428	74	2	13	0	0	0	0	0	0	0	0	0	0	0
429	64	1	11	0	0	0	0	0	0	0	0	0	0	0
430	80	2	25	4	2	2	2	1	2	1	2	3	2	21
431	76	2	14	0	0	0	0	0	0	0	0	0	0	0
432	70	2	13	0	0	0	0	0	0	0	0	0	0	0
433	72	2	13	0	0	0	0	0	0	0	0	0	0	0
434	77	2	14	0	0	0	0	0	0	0	0	0	0	0
435	70	1	13	0	0	0	0	0	0	0	0	0	0	0
436	60	2	11	0	0	0	0	1	2	0	1	1	0	5
437	77	2	23	3	0	2	1	2	2		2	2	2
438	72	2	13	0	0	0	0	0	0	0	0	0	0	0
439	70	1	13	0	0	0	0	0	0	0	0	0	0	0
440	88	2	16	0	0	0	0	0	0	0	0	0	0	0
441	82	1	15	0	0	0	0	0	0	0	0	0	0	0
442	83	1	15	0	0	0	0	0	0	0	0	0	0	0
443	82	1	15	0	0	0	0	0	0	0	0	1	0	1
444	82	2	15	0	0	0	0		0	0	0	0	0
445	80	1	15	0	1	4	3	3	3	2	2	2	3	23
446	82	1	15	0	0	0	0	0	0	0	0	0	0	0
447	75	2	14	0	0	0	0	0	0	0	0	0	0	0
448	78	2	14	0	0	0	0	2	1	1	0	2	0	6
449	76	2	14	0	0	0	0	0	0	0	0	0	0	0
450	85	1	16	1	0	2	0	2	2	1	1	1	1	11
451	87	1	16	0	0	2
452	75	2	14	0	0	0	2	0	0	3	1	1	0	7
453	70	1	13	0	0	0	0	0	0	0	0	0	0	0
454	82	1	15	3	0	2	0	1	2	0	2	2	2	14
455	75	1	14	0	0	0	0	0	0	0	0	0	0	0
456	95	1	18	0	0	0	0	0	0	0	0	2	0	2
457	70	2	27	0	2	3	2	2	1	2	1	2	3	18
458	67	2	12	0	0	0	2	2	0	0	0	1	0	5
459	75	2	14	0	0	0	0	0	0	0	0	0	0	0
460	64	1	11	0	0	0	0	0	0	0	1	1	0	2
461	85	1	23	0	0	1	2	2	2	2	2	2	1	14
462	70	1	13	0	0	0	0	0	0	0	0	0	0	0
463	73	2	13	0	0	0	0	0	0	0	0	0	0	0
464	74	2	13	0	0	0	0	0	0	0	0	0	0	0
465	76	2	25	0	0	0	0	0	0	0	0	0	0	0
466	74	2	13	0	0	0	0	0	0	0	0	0	0	0
467	79	1	14	0	1	0	0	0	0	1	0	2	1	5
468	77	2	14	0	0	0	0	0	0	0	0	0	0	0
469	80	1	15	0	0	0	0	0	0	0	0	0	0	0
470	82	1	15	0	0	0	0	0	0	0	0	0	0	0
471	70	1	13	0	0	0	0	0	0	0	0	2	0	2
472	66	1	12	0	0	0	0	2	0	0	0	1	0	3
473	77	1	14	0	0	0	0	0	0	0	0	0	0	0
474	74	2	13	0	0	0	0	4	0	0	0	0	0	4
475	95	1	24	0	0	1	0	0	0	0	0	0	0	1
476	77	2	23	0	1	1	1	2	1	1	1	2	1	11
477	87	2	16	0	0	0	1	0	1	0	2	0	1	5
478	87	2	16		0	0	0	0	0	0	0	0	0
479	80	2	15	0	0	0	0	0	0	0	0	0	0	0
480	63	2	11	0	0	0	0	0	0	0	1	1	0	2
481	90	1	23	0	0	0	0	0	0	2		2	2
482	70	1	13	0	0	0	0	0	0	0	0	0	0	0
483	86	2	23	4	3	3	2	2	2	3	2	1	2	24
484	74	2	13	0	0	0	0	0	0	0	1	0	0	1
485	60	2	11	0	0	0	0	0	0	0	0	0	0	0
486	70	1	13	0	0	0	0	0	0	0	0	0	0	0
487	75	2	14	0	0	0	0	0	0	0	0	0	0	0
488	81	2	24	0	0	0	0	0	0	0	0	0	0	0
489	79	1	14	0	0	0	0	0	0	0	0	0	0	0
490	62	1	11	0	0	0	0	0	0	0	0	1	0	1
491	80	1	24
492	83	2	23	0	3	4	2	4	4	2	2	2	2	25
493	72	2	23	0	0	0	0	0	0	0	0	0	0	0
494	79	1	23	0	0	0	0	0	0	0	0	2	0	2
495	77	2	23	0	0	0	0	0	0	0	0	0	0	0
496	87	1	26	1	1	1	1	1	1	1	1	1	1	10
497	83	1	15	0	0	1	2	1	0	0	0	0	0	4
498	88	2	23	0	0	0	1	2	1	4	2		1
499	77	1	23	0	0	0	0	0	0	0	0	0	0	0
500	77	2	24	0	0	0	0	0	0	0	0	0	0	0
501	77	1	24	0	0	0	0	0	0	0	0	2	0	2
502	68	1	24	1	0	0	0	0	0	0	0	0	0	1
503	75	1	24	0	0	0	0	0	0	0	0	1	0	1
504	84	1	24	0	0	0	0	0	0	0	0	2	0	2
505	93	2	24	0	0	0
506	85	2	24	0	1	0	0	0	0		2	3	0
507	94	2	24	0	0	0	0	0	0	0	0	0	0	0
508	72	2	24	1	1	1	1	1	1		1	1	1
509	73	2	24	0	0	0	0	0	0	0	0	0	0	0
510	78	1	23	0	0	0	0	2	0	0	0	1	0	3
511	73	1	23	0	0	0	2		2		2	0	0
512	82	1	23	0	1	0	0	0	1	0	1	2	1	6
513	75	1	23	0	0	0	0	0	0	0	0	0	0	0
514	77	1	23	2	0	0	0	0	0	0	0	0	0	2
515	73	2	23	0	0	2	2	1	1	1	1	0	1	9
516	89	2	23		2	0	1	0	0	0	0	1	0
517	90	2	23	1	2	2
518	84	1	23	0	0	0	0	0	0	0	0	0	0	0
519	74	1	23	0	0		0	0	0	0	0		0
520	79	1	23	1	2		0	0	0	0	0	0	0
521	70	1	13	0	0	0	0	0	0	0	0	0	0	0
522	72	1	13	0	0	0	0	0	0	0	0	0	0	0
523	86	1	16	1	0	0	0	0	0	0	0	2	0	3
524	64	2	11	0	0	0	2	0	2	1	2	3	2	12
525	74	2	13	0	0	0	1	0	0	0	1	2	1	5
526	77	2	14	0	0	0	0	2	0	0	1	1	0	4
527	87	2	26	0	0	0	0	0	0	0	0	0	0	0
528	67	2	23		0	0	1	0	0	0	0	0	0
529	82	2	24	0	1	1	1	1	1	0	1	0	1	7
530	93	1	27	0	0	4	4	4	4	4	4	3	4	31
531	82	2	25	1	0	0	1	4	2	1	1	1	1	12
532	83	2	27
533	87	2	23	4	0	0	0	0	0	0	0	0	0	4
534	83	1	27	1	0	0	0	0	0	0	0	0	0	1
535	83	2	24	0	0	0	0	1	1	0	2	1	0	5
536	87	2	24	0	0	2	2	2	2	0	2	0	0	10
537	74	1	23	0	0	0	0	0	0	0	2	0	0	2
538	90	1	23	0	3	2	1	1	1	0	0	2	1	11
539	82	2	24	2	2	1	2	2	2	2	2	1	2	18
540	60	2	11	0	0	0	0	0	0	0	0	0	0	0
541	70	1	13	0	0	0	0	0	0	0	0	0	0	0
542	94	2	17	0	0	0	0	0	0	0	0	0	0	0
543	68	2	12		0	0	0	0	0	0	0	0	0
544	77	2	14	0	0	0	0	0	0	0	0	0	0	0
545	85	2	25	1	0	1	0	1	0	0	0	0	0	3
546	89	2	23	0	0	0	0	2	1	0	0	0	0	3
547	87	2	23	0	1	0
548	89	2	26	0	0	2
549	83	2	25	0	0	4	2	2	2	2	2	0	0	14
550	68	1	24	0	0	0	0	0	0	0	0	0	0	0
551	71	1	27	0
552	74	2	27	1	0	2	1	1	1	2	0	2	1	11
553	85	2	27	0	0	0	0	0	0	0	0	1	0	1
554	80	2	27	3	1	2	3	3	3	2	1	2	2	22
555	73	2	27	0							2	2
556	84	2	27	0	0	1	2	2	1	0	1		1
557	87	1	26	3	3	3	4	4	2	2	3	2	2	28
558	90	1	26	0	0	0	0	0	0	0	0	0	0	0
559	82	2	26	0	0	0	0	0	0	0	0	1	0	1
560	75	2	26	1	2	1	2	2	2	2	2	1	2	17
561	66	1	25	0	0	0	0	0	0	0	0	2	0	2
562	70	1	25	0	0	0	0	0	0	0	0	0	0	0
563	91	1	25				1			0
564	84	1	25	3	0	0	0	0	0	0	1	0	0	4
565	70	1	13	3	0	0	0	0	0	0	0	0	0	3
566	90	2	25	0	0	2	2	0	2	3	1	2	0	12
567	90	2	25	0	0	0	0	2	0	0	0	1	0	3
568	82	2	25	0	0	0	2	0	0	0	0	2	0	4
569	84	2	25	0	1	1	1	2	1	1	1	1	1	10
570	98	1	24	0	0	0	0	0	0	1	0	1	0	2
571	75	2	14	0	0	0	0	0	0	0	0	1	0	1
572	75	2	14	0	0	0	0	0	0	0	0	0	0	0
573	76	1	14	0	0	0	0	0	0	0	0	0	0	0
574	77	1	14	0	0	0	0	0	0	0	0	0	0	0
575	76	1	14	0	0	0	0	0	0	0	0	0	0	0
576	78	1	14	0	0	0
577	75	1	14	0	0	0	0	0	0	0	0	1	0	1
578	76	1	14	0	0	1	1	0	0	0	1	1	0	4
579	70	2	13	0	0	0	0	0	0	0	0	2	0	2
580	74	2	13	0	0	0	0	0	0		0	0	0
581	72	2	13	0	0	2	0	0	0	0	0	2	0	4
582	71	2	13	0	0	0	0	0	0	0	2	0	0	2
583	67	2	12	0	0	0
584	67	2	12	0	0	0	0	0	0	0	0	0	0	0
585	70	1	13	0	0	0	0	0	0	0	0	1	0	1
586	72	1	13	0	0	0	0	0	0	0	0	0	0	0
587	72	1	13	0	0	0	1	0	0	0	0	0	0	1
588	72	1	13	0	0	0	0	0	0	0	0	0	0	0
589	70	1	13	0	0	0	1	1	1	0	2	2	1	8
590	70	1	13	0	0	1	1	1	1	1	1	1	0	7
591	66	2	12	0	0	0	1	0	0	0	1	0	0	2
592	66	2	12	0	0	0	0	0	0	0	1	1	0	2
593	66	2	12	0	0	0	0	0	0	0	0	0	0	0
594	69	2	12	0	0	0	0	0	0	0	0	1	0	1
595	65	2	12	0	0	0	0	0	0	0	0	0	0	0
596	66	2	12	0	0	0	1	2	2	0	1	1	0	7
597	77	1	23	0	0	0	0	1	1	1	2	2	1	8
598	94	2	25	0		0	2		0	0	2	2	2
599	71	1	24		2	2	2	2	1	2	2	2	2
600	76	2	23	1	0	0	0	0	0	0	0	0	0	1
601	64	2	11	0	0	0	0	0	0	0	0	0	0	0
602	73	2	13	0	0	0	0	0	0	0	1	1	0	2
603	74	2	13	0	0	1	1	1	1	0	1	1	1	7
604	64	1	11	0	0	0	0	0	0	0	0	0	0	0
605	79	2	14	0	0	0	0	0	0	0	0	0	0	0
606	68	1	23	0	0	0	0	0	0	0	0	0	0	0
607	66	2	12	2	0	0	0	0	0	0	0	0	0	2
608	99	2	25	0	1	0	0	0	0	1	1	2	1	6
609	83	1	23	0	0	0	0	0	0	0	2	0	0	2
610	74	2	26	0	0	0	0	0	0	0	0	1	0	1
611	74	2	23	0	0	0	0	0	0	0	0	1	0	1
612	89	2	27
613	66	1	26	0	0	0	1	2	0	2	0	1	0	6
614	87	1	24	1	0	0	0	0	0	0	0	1	0	2
615	73	2	24		1	1	0	0	0	0	0	2	0
616	80	2	23	0	0	0	0	0	0	0	0	0	0	0
617	76	1	23	0	0	0	0	0	0	0	0	0	0	0
618	82	2	24	0	0	0	0	1	1	0	2	1	0	5
619	89	2	25	0	0	0	0	0	0	0	0	0	0	0
620	76	1	14			0	0	0	0	0	0	1	0
621	68	2	12	0	0	0	0	0	0	0	0	0	0	0
622	62	2	11	0	0	0		2	0	0	0	0	0
623	78	1	14	0	0	0	2	0	0	2	0	0	0	4
624	64	1	11	0	0	0	0	0	0	0	0	3	0	3
625	85	1	16	0	0	0	0	0	0	2	2	2	0	6
626	77	1	23	0	0	0	0	0	0	0	0	0	0	0
627	72	1	26	3	2	0	0	1	1	1	2	4	0	14
628	78	1	23	0	0	0	0	0	1	0	2	2	0	5
629	90	1	25	2	0	3						2	2
630	69	2	27	0	0	0	0	2	2	0	0	0	0	4
631	72	2	14	3	0	0	0	0	0	0	0	0	0	3
632	75	2	14	0	0	0	0	0	0	0	0	0	0	0
633	79	1	14	0	0	0	0	0	0	0	0	0	0	0
634	70	1	13	0	0	0	0	0	0	0	0	0	0	0
635	61	2	11	0	0	0	1	1	0	0	1	1	0	4
636	83	1	15	0	0	0	0	0	0	0	0	0	0	0
637	87	2	27	1	0	4	4	4	2	4	2	2	2	25
638	89	1	16	0	0	0	0	0	0	0	0	0	0	0
639	76	2	14	2	0	0	0	0	0	0	0	1	1	4
640	71	2	13	0	0	0	0	0	0	0	0	0	0	0
641	63	2	11	0	0	0	0	0	0	0	0	0	0	0
642	64	2	11	0	0	0	2	0	0	0	2	2	1	7
643	60	2	11	0	0	0	2	1	1	1	2	2	0	9
644	61	2	11		0	0
645	60	2	11	0	0	0	0	2	0	0	0	0	0	2
646	62	2	11	0	0	0	0	0	0	0	0	0	0	0
647	60	1	11	0	0	0	0	0	0	0	0	0	0	0
648	62	1	11	0	0	0	0	0	0	0	0	0	0	0
649	85	1	27	2	0	0	0	0	0	0	0	0	0	2
650	65	1	12	0	0	0	0	0	0	0	0	1	0	1
651	62	1	11	0	0	0	0	0	0	0	0	1	0	1
652	66	2	12	0	0	0	0	0	0	0	0	0	0	0
653	72	2	13	0	0	0	0	0	0	0	0	0	0	0
654	66	2	12	0	0	0	0	0	0	0	0	2	0	2
655	67	1	12	3	0	0	0	0	0	0	0	0	0	3
656	82	1	15	0	0	0
657	73	2	13	0	0	0	0	0	0	0	0	0	0	0
658	64	1	11	2	0	0	0	0	0	0	0	1	0	3
659	75	1	14	3	0	2	0	0	0	0	0	0	0	5
660	71	2	13	0	0	0	0	0	0	0	0	0	0	0
661	70	1	13	2	0	0	0	0	0	0	0	0	0	2
662	80	2	27	0	1	1	2	2	2	2	2	2	2	16
663	66	2	12	0	0	0	0	0	0	0	0	1	0	1
664	67	2	12	0	0	0	0	0	0	0	1	1	0	2
665	60	2	11	0	0	0	0	0	0	0	0	1	0	1
666	70	1	13	0	0	0	0	0	0	0	0	0	0	0
667	71	2	13	0	0	0	0	0	0	0	0	0	0	0
668	71	2	25	4	3	1	2	2	1	2	1	1	2	19
669	68	1	12	0	0	0	0	0		0		0	0
670	98	1	23	0	0	0	0	0	0	0	0	0	0	0
671	70	1	13	0	0	0	0	0	0	0	0	1	0	1
672	79	1	14	0	0	0	0	0	0	0	0	1	0	1
673	74	2	13	0	0	0	0	0	0	0	0	0	0	0
674	67	1	12	0	0	0	0	0	0	0	0	0	0	0
675	68	1	12	0	0	0	1	0	0	0	1	0	0	2
676	66	1	12	0	0	0	0	0	0	0	0	0	0	0
677	67	1	12	0	0	0	0	0	0	0	0	1	0	1
678	67	1	12	0	0	0	0	0	0	0	0	0	0	0
679	66	1	12	0	0	0	0	0	0	0	0	0	0	0
680	63	2	11	0	0	0	0	0	0	0	1	0	0	1
681	81	1	27	0	1	1	1	1	1	1	1	1	1	9
682	82	2	15	0	0	0	0	0	0	0	0	0	0	0
683	66	1	12	0	0	0	0	0	0	0	0	0	0	0
684	92	2	27	3		4	4	4	4	4	4	3	4
685	67	1	12	0	0	0	0	0	0	0	0	0	0	0
686	77	1	14	2	0	1	1	0	0	1	1	1	0	7
687	85	2	24	1	0	0	0		0	0	0	0	0
688	70	1	13	0	1	0	0	0	0	0	0	0	0	1
689	82	2	15	0	0	0	0	1	0	0	0	0	0	1
690	70	1	13
691	80	2	15	0	0	0	0	0	0	0	0	0	0	0
692	78	1	14	0	0	0	1	0	0	0	1	1	0	3
693	70	1	13	0	0	0	0	0	0	0	0	0	0	0
694	75	2	14	0	0	0	0	2	0	0	0	0	0	2
695	84	2	15	0	0	0	0	0	0	0	0	0	0	0
696	85	2	16	0	0	0	0	0	0			0	0
697	75	1	14	1	0	0	0	0	0	0	0	1	0	2
698	67	1	12	0	0	0	0	0	0	0	0	0	0	0
699	82	2	15	0	0	0	0	0	0	0	0	0	0	0
700	65	2	12	0	0	0	0	0	0	0	0	0	0	0
701	88	1	23	0	0	1	0	2	0		0	0	0
702	66	1	12	1	0	0	2	0	0	0	0	0	0	3
703	89	2	23		1	0	0	0		0		1
704	82	2	24	0	1	1	1	1	1	0	0	1	1	7
705	76	2	24	2	1	0	0	0	1	3	1	1	1	10
706	82	2	24	0	0	0	0	0	0	0	2	2	0	4
707	71	1	23	0	2	2	2	2	2	2	2	2	1	17
708	88	2	16	0	0	0	0	0	0	0	0	0	0	0
709	86	2	23	0	0	0	0	0	0	0	0	0	0	0
710	73	2	13	0	0	1	1	1	1	0	1	0	1	6
711	80	2	15	0	0	0	0	0		0	0	0	0
712	88	2	25	0	0	0	0	0	0	0	0	0	0	0
713	96	1	24	0	0	1	0	1	0	0	0	2	0	4
714	93	2	25	3	1	1	1	1	1	1	1	1	1	12
715	62	1	11	0	0	0	0	0	0	0	1	1	0	2
716	60	2	11	0	0	0	0	0	0	0	0	0	0	0
717	69	1	24	0	0	0	0	0	0	0	0	0	0	0
718	72	2	13	0	0	0	0	0	0	0	0	0	0	0
719	77	2	14	0	0	0	0	0	0	0	0	0	0	0
720	84	1	25	0	1	0	1	0	0	0	1	2	0	5
721	89	1	25	3	2	1	2	2	1	2	2	3	2	20
722	72	2	13	0	0	0	0	0	0	0	0	0	0	0
723	70	1	13	0	0	0	0	0	0	0	0	0	0	0
724	76	2	14	0	0	0	0	0	0	0	0	2	0	2
725	88	2	24	0	0			0	0			0	0
726	73	2	13	0	0	0	0	0	0	0	0	0	0	0
727	91	2	24	0	0	0	0	0	0	0	0	2	0	2
728	77	2	23	0	0	0	0	0	0	0	0	0	0	0
729	87	2	24		0	0	0	0	0	1	1	1	0
730	93	1	23		0		0	0	0	0	0	2	0
731	67	1	12	0	0	2	2	2	0	1	1	0	0	8
732	74	2	13	0	0	0	0	0	0	0	0	0	0	0
733	70	1	13	0	0	0	0	0	0	0	0	0	0	0
734	70	1	13	0	0	0	0	0	0	0	0	0	0	0
735	70	1	13	0	0	0	0	0	0	0	1	0	0	1
736	68	2	12	0	0	0	0	0	0	0	0	0	0	0
737	67	2	12	0	0	0	0	0	0	0	0	0	0	0
738	76	2	14	0	0	0	0	0	0	0	0	0	0	0
739	69	2	12	0	0	0	0	0	0	0	0	1	0	1
740	63	2	11	0	0	0	0	0	0	0	0	0	0	0
741	81	1	15	0	0	0	0	0	0	0	0	1	0	1
742	83	2	15			0	0	0	0	0	0	0	0
743	81	1	15	0	0	0	0	0	0	0	0	0	0	0
744	71	2	13	0	0	0	0	0	0	0	0	0	0	0
745	79	1	14	0	0	0	1	0	0	0	1	1	0	3
746	88	2	16	0	0	0	1	0	0	0	0	0	0	1
747	81	2	15	2	0	0	0	0	0	0	0	2	0	4
748	64	2	11	0	0	0	0	0	0	0	0	0	0	0
749	78	1	14	0	0	0	0	0	0	0	0	0	0	0
750	93	2	23	0	0	0	0	2	0	0	0	1	0	3
751	82	1	15	0	0	0	0	0	0	0	0	0	0	0
752	65	1	12	0	0	0	0	0	0	0	0	0	0	0
753	84	2	24	0	0	0	0	0	0	0	0	0	0	0
754	86	2	26	2	2	1	3	2	1	2	2	3	2	20
755	89	1	23	0		0		0	0	0	0	0	0
756	90	1	25				0	0	0	0	0	0	0
757	82	2	24	0	0	0	0	0	0	4	0	0	0	4
758	72	1	23	1	0	0	1	0	0	0	0	0	0	2
759	87	1	27	0	0	0	0	1	1	0	0	0	0	2
760	66	2	23				0	0	0	0	0	0	0
761	82	1	15	0	0	0	0	0	0	0	0	1	0	1
762	85	2	26	0	0	0	0	0	0	0	0	0	0	0
763	76	1	25	0	2	2	1	2	1	1	2	2	1	14
764	86	2	24	3	0	2	2	2	2	2	4	3	2	22
765	86	2	27	1	1	1	2	2	2	1	2	2	1	15
766	93	2	17	1	1	1	1	0	0	0	0	0	0	4
767	77	2	23	1	0	2
768	95	2	23	0	0	0	0	0	0	0	0	0	0	0
769	82	2	24	3	0	2	1	0	0	0	0	2	0	8
770	81	2	26	0	0	0	2	2	2	4	2	2	4	18
771	82	2	23	0	0	0	0	0	0	0	0	0	0	0
772	96	1	23	0	0	0	1	0	0	1	1	2	0	5
773	80	2	15	2	0	0	0	0	0	0	0	0	0	2
774	64	2	11	0	0	0	0	0	0	0	0	0	0	0
775	62	2	11	0	0	0	0	0	0	0	0	0	0	0
776	72	2	13	0	0	0	0	0	0	0	0	0	0	0
777	65	1	12	0	0	0	0	0	0	0	0	0	0	0
778	63	1	11	2	3	0	0	0	0	0	0	0	0	5
779	70	1	13	0	0	0	0	2	0	0	0	2	0	4
780	75	2	14	0	0	0	0	0	0	0	0	2	0	2
781	92	1	24	1	1	0	0	2	2	2	2	2	2	14
782	80	1	23	0	0	0	1	0	1	1	0	0	0	3
783	78	2	23	0	0	0	0	0	0	0	0	0	0	0
784	92	2	26	1			2	2	2	2	1	1	1
785	93	2	25	1	0	0	2	1	2	1		1
786	66	2	23	0	0	0	0	0	0	0	0	1	0	1
787	81	2	24	0	0	0	0	1	0	0	0	1	0	2
788	83	2	25	0	0	0	0	0	0	0	0	2	0	2
789	79	1	24	0	0	0	0	0	0	0	0	3	0	3
790	95	1	23	0	0	0	0	0	0	0	0	1	0	1
791	86	2	25	0	0	0	0	0	0	0	0	1	0	1
792	87	1	27	1		4
793	83	2	24	0	0	0	0	0	0	0	0	0	0	0
794	77	2	23	0	1	0	1	1	1		2	1	0
795	87	2	27	0								0
796	81	2	15	0	0	0	0	1	1	0	1	1	1	5
797	77	1	23	0	0	0	0	0	0	0	0	1	0	1
798	78	2	25		0	0	0	2	1	1	0	0	1
799	79	2	24	0	0	0	0	0	0	0	0	2	0	2
800	76	2	27	0	2	0	4	0	0	1	2	3	0	12
801	78	2	14	0	0	0	0	0	0	1	1	1	0	3
802	77	2	14	2	0	2	2	2	2	0	2		0
803	64	2	11	0	0	0	0	0	0	0	0	0	0	0
804	75	1	14	0	0		2	2	1	1	1	1	0
805	81	2	15	0	0	0	0	0	0	0	0	0	0	0
806	70	1	13	0	0	0	0	0	0	0	0	0	0	0
807	72	2	13	0	0	0	1	0	1		0	2	1
808	72	2	13	0	0	0	0	0	0	0	0	0	0	0
809	79	2	14		0	0	0	0	0	0	0	0	0
810	72	2	13	0	0	0	0	0	0	3	0	1	0	4
811	75	1	14	0	1	0	1	1	1	1	1	0	1	7
812	68	1	12	0	0	0	0	0	0	0	0	0	0	0
813	70	1	13	0	0	0	0	0	0	0	0	0	0	0
814	63	1	11	0	0	0	0	0	0	0	0	0	0	0
815	70	1	13	0	0	0	0	2	0	0	0	1	0	3
816	78	2	14	0	0	0	0	0	0	0	0	0	0	0
817	66	2	12			0	0	0	0	0	0	0	0
818	66	2	12	0	0	0	0	0	0	0	0	0	0	0
819	81	1	15	0	0	0	0	0	0	0	0	0	0	0
820	91	2	17	0	0	0	0	0	0	0	0	0	0	0
821	70	1	13	0	0	0	0	0	0	0	0	0	0	0
822	67	1	12	0	0	0	0	0	0	0	0	0	0	0
823	77	2	14	0	0	1	1	0	0	0	0	1	0	3
824	85	2	16	0	0	0	1	0	1	0	0	1	0	3
825	81	1	15	0	0	0	0	0	0	0	0	0	0	0
826	62	1	11	0	0	0	0	0	0	0	0	0	0	0
827	68	1	12	0	0	0	0	0	0	0	0	0	0	0
828	62	1	11	0	0	0	0	0	0	0	0	0	0	0
829	72	1	13	0	0	0	0	0	0	0	0	1	0	1
830	67	2	12	0	0	0	0	0	0	0	0	0	0	0
831	71	2	13	0	0	0	0	0	0	0	0	2	0	2
832	78	1	14	0	0	0	0	0	0	0	0	1	0	1
833	62	1	11	0	1	0	0	0	0	0	0	0	0	1
834	73	2	13			2	1	1	1	0	1	1	1
835	87	1	24	0	0	0	0	0	0	0	2	0	0	2
836	73	2	24	1		2	2	2	3	2	2	2	2
837	76	2	24	0	0	0	0	1	0	0	0	2	0	3
838	99	2	14	0	0	0	0	0	0	0	0	0	0	0
839	99	2	26	0								2
840	99	2	26	0	3	4	4	4	2	3	3	2	4	29
841	89	1	24	0	1	1	2	2	1	1	1	1	1	11
842	81	1	23	4	2	2	2			2	2	2	2
843	91	1	17	0	1	0	0	0	0	0	0	0	0	1
844	83	2	25	1	0	1	1	1	1	1	1	2	1	10
845	78	2	14	0	0	0	0	0	0	0	0	1	0	1
846	83	1	15	0	0	0	0	0	0	0	0	0	0	0
847	85	1	16	0	0	0	0	0	0	0	0	0	0	0
848	87	1	26	1	1	1	1	2	1	1	1	2	1	12
849	65	2	12	0	0	0	0	0	0	0	0	0	0	0
850	63	2	11	0	0	0	0	0	0	0	0	0	0	0
851	86	2	25	2	1	0	1	1	0	0	1	1	0	7
852	88	2	22	4	3	3	3	2	2	3	2	2	2	26
853	91	2	21	0	0	0	0	0	0	0	0	2	0	2
854	71	2	21		0	0	0	0	0	0	0	0	0
855	61	2	11	0	0	0	0	0	0	0	0	0	0	0
856	78	2	22	0	2	1	2	2	2	2	2	2	2	17
857	74	1	25	0	0	0	1	0	1	1	1	2	1	7
858	82	2	24	0	0	0	1	1	1	2	1	1	0	7
859	77	2	14	2	0	0	2	0	0	0	0	1	2	7
860	68	1	12	0	0	0	0	0	0	0	2	2	1	5
861	86	2	23	0	0	0	0	0	0	0	0	1	0	1
862	76	2	21		0	2	3	2	2	2	2	2	2
863	82	2	15	0	0	0	0	0	0	0	0	0	0	0
864	93	2	27	1	2	0	1	4	0	0	0	0	0	8
865	77	2	14	0		0	0	0	0		0	0	0
866	73	2	13	0	0	0	0	0	0	0	0	1	0	1
867	95	2	22	1	0	0	0	0	0	0	0	0	0	1
868	73	1	24	0	0	0	0	0	0	0	0	1	0	1
869	76	2	14	0	0	0	0	0	0	0	2	0	0	2
870	86	2	21	0	0	0
871	83	2	23	0	0	0	0	0	0	0	0	0	0	0
872	80	1	21	2	1	0	0	0	0	0	0	1	0	4
873	87	2	22	0	2	2	4	2	2	2	4	1	2	21
874	89	2	25	0	0	0	0	0	0	0	0	0	1	1
875	77	1	23		1	1	1	0	1	1	1	2	1
876	92	2	25	0	1	0	0	0	1	0	1	0	0	3
877	81	2	15	0	0	0	0	0	0	0	0	0	0	0
878	75	2	14	0	0	0	0	0	0	0	0	0	0	0
879	82	1	25	0	2	2	2	2	0	0	2	4	2	16
880	77	2	23							0	0	0	0
881	78	1	25	0	0	0	0	0	0	0	0	1	0	1
882	85	1	26	1	0	0	1	2	0	0	1	1	1	7
883	90	1	21	0	0	0	0	0	0	0	0	0	0	0
884	88	2	16	0					2			2
885	81	2	21	0	0	0	0	0	0	0	0	0	0	0
886	72	2	13	0	0	0	0	0	0	0	1	1	0	2
887	88	2	16	0	0	0	0	0	0	0	1	0	0	1
888	69	1	12	0	0	0	0	0	0	0	0	0	0	0
889	95	2	24	0	0	0
890	88	2	24	0	0	0	0	0	0	0	0	0	0	0
891	74	2	13	0	0	0	0	0	0	0	0	1	0	1
892	83	2	15	0							2		4
893	82	1	24	0	0	1	2	0	0	1	1	3	1	9
894	89	2	23	1			0	0	0	0	0	0	0
895	90	2	24	0	1	1	1	2	2	1	0	1	1	10
896	77	1	21	0	0	0	1	0	0	1	2	0	1	5
897	87	2	27	0	1	4	3		2	3	1	2	2
898	87	2	16	0	1
899	70	1	13	0	0	0	0	0	0	0	0	0	0	0
900	78	1	26	0	1	2			2	0	1	1	1
901	80	2	21	1	1	1	1	1	0	3	1	0	1	10
902	82	1	24	0	0	0	0	0	0	0	0	0	0	0
903	89	1	25	0	0	2	2	2	2	2	2	2	2	16
904	77	2	21	0	0	0	0	0	0	0	0	0	0	0
905	72	2	21	0	0	0	0	0	0	0	0	0	0	0
906	76	2	14	1	0	0	0	2	0	0	0	0	0	3
907	87	1	26	0	0	0	0	0	0	0	0	0	0	0
908	81	2	23	0	0	0	0	0	0	0	0	0	0	0
909	96	2	27	0	0	2	2	2	2	0	1	2	1	12
910	86	2	23	1	1	1	1	2	2	2	1	1	1	13
911	93	2	24		0	0	0	0	0	3	1	1	0
912	93	1	17	0	0	0
913	87	2	16	0	1	0	0	0	0	0	1	0	0	2
914	65	2	12	0	0	0	0	0	0	0	0	0	0	0
915	85	2	16					2	0		4	1	0
916	68	2	12	0	0	0	0	0	0	0	1	1	0	2
917	84	2	24	1	2	2	4	2	4	2	2	2	2	23
918	77	2	14	0	0	0	0	0	0	0	0	1	0	1
919	77	1	23	0	0	0	0	0	0	0	0	0	0	0
920	85	1	24	0	0	0	0	0	0	0	0	2	0	2
921	68	2	27	0			3		3	3	1
922	75	2	21		0	0	0	0	0	0	0	0	0
923	85	2	26		0	0	0	0	0	0	0	0	0
924	88	2	24	0	0	0
925	76	2	24	0	0	0	0	0	0	0	0	0	0	0
926	92	2	24	0	2	2	2	0	2	2	2	0	2	14
927	72	1	22	0	0	0	0	0	0	0	0		0
928	77	1	21	1	0	0	0	0	0	0	0	0	0	1
929	84	2	21	0	0	0	0		0	0		0
930	67	2	21	0	0	0	0	0	0	0	0	0	0	0
931	77	2	21	0		2	2	2			2	1
932	91	1	25	1	1	1	1	1	1	0	2	2	1	11
933	77	2	23	0	0	0	0	0	0	0	0	1	0	1
934	75	1	27	0	1	0	2	0	0	2	2	2	0	9
935	78	1	24	0	0	0	0	0	0	0	0	0	0	0
936	79	2	23		0	0	0	0	0	4	0	0	0
937	82	1	24	3	1	2	2	4	3	1	2	3	1	22
938	70	1	13	0	0	0	0	0	0	0	0	0	0	0
939	70	1	13	0	0	1	0	0	0	0	0	1	0	2
940	70	1	13	0	0	0	0	0	0	0	0	0	0	0
941	67	2	12	0	0	0	0	0	0	0	0	1	0	1
942	78	2	14	0	1	2	1	1	1	1	1	2	1	11
943	75	2	13	0	0	0	0	0	0	0	0	0	0	0
944	66	2	12	0	0	0	0	0	0	0	0	0	0	0
945	67	2	12	0	0	0	0	0	0	0	0	0	0	0
946	88	2	16				1					0	0
947	64	2	11	0	0	0	0	0	0	0	0	0	0	0
948	73	2	13	0	0	0	0	0	0	0	1	1	0	2
949	63	2	11	0	0	0	0	0	0	0	0	0	0	0
950	75	2	14	0	0	0	0	0	0	0	0	0	0	0
951	63	2	11			0
952	69	2	12	0	0	0	0	0	0	0	0	0	0	0
953	82	1	21	0	0	1
954	77	1	22	0	0	0	0	0	0	0	0	0	0	0
955	77	2	14	0	0	0	0	0	0	0	0	0	0	0
956	84	2	23	0	0	0	0	0	0	0	0	0	0	0
957	76	2	26	0	0	0	0	0	0	0	0	1	0	1
958	77	2	14	0	0	0	0	0	0	0	0	0	0	0
959	84	2	23		1	0	0	0	0	0	0	0	0
960	61	2	11	1	0	2	2	2	2	1	1	0	2	13
961	95	2	26	0	1	2	3	2	2	1	2	2	1	16
962	76	1	14	0	0	0	0	0	0	0	1	0	0	1
963	60	1	11	0	0	0	0	0	0	0	0	0	0	0
964	87	2	24	0	0	0	1	0	0	0	0	1	0	2
965	89	2	25	0	0	0	2	3	2	2	1	1	1	12
966	87	2	21	0	0	0	0	0	0	0	0	0	0	0
967	82	2	24	0	1	0	2	1	1	1	2	1	1	10
968	70	2	13	1	1	0	1	1	0	0	0	1	0	5
969	75	2	12	0	1	2	3	3	2	3	2	1	1	18
970	84	1	22
971	76	2	14	0	0	0	0	0	0	0	0	0	0	0
972	86	2	21	0	0	0	0	0	0	0	0	0	0	0
973	81	2	15	0	0	0	0	0	0	0	0	0	0	0
974	67	2	21	0	0	0	0	0	0	0	0	1	0	1
975	77	2	21	2	2	0	1	2	2	2	2	1	2	16
976	75	2	22	0	1	1	2	2	1	2	2	1	2	14
977	84	2	21		0	0	2	2	0	0	0	0	0
978	82	2	25	0	0	0	0	0	0	0	0	0	0	0
979	83	1	25	0	1	0	2	0	0	2	0	2	0	7
980	68	2	12	0	0	1	1	2	2	2	1	0	2	11
981	86	1	21	0	2	2	2	2	2	2	2	3	2	19
982	88	2	21	0	0	0		2			0
983	87	1	22	0	0	0	1	1	2	1	1	0	0	6
984	92	1	17	0	0	0	0	0	0	0	0	0	0	0
985	90	2	24	0		0						1	0
986	77	2	21								0	0	0
987	77	2	22		0	0		0	0		0
988	92	2	17	0	1	0	0	0	0	0	0	0	0	1
989	82	1	21	0	0	0	0	0	0	0	0	0	0	0
990	84	2	21	0	0	0	0	0	0	0	0	0	0	0
991	90	2	23	0	0	0	0	0	0	0	0	0	0	0
992	77	2	22	0	0	1	0	1	1	0	1	1	0	5
993	97	2	22				0	0	0	0	0	0	0
994	84	1	21	3	1	1
995	73	1	24	0	0	0	0	2	0	0	2	2	0	6
996	82	2	15	0	1	0	1	1	1	0	0	0	0	4
997	84	2	21	0	0	0	1	1	0	0	0	0	0	2
998	95	2	21		0	0	0	0	0	0	0	0	0
999	86	2	21	0	0	0	0	0	0	0	0	0	0	0
1000	81	1	27	1	0	4	4	4	4	2	1	2	3	25
1001	75	2	22		0	0	0	1	0	0	0	0	0
1002	84	2	21	0	2	0	0	0	0	0	0	2	0	4
1003	89	2	24	2	1	1
1004	77	1	22	1	0	0	1	0	0	0	0	1	0	3
1005	77	2	21	2	0	0	0	0	0	0	0	0	0	2
1006	77	2	22	0	0	0	0	0	0	0	1	1	0	2
1007	78	2	21	0	0	0	0	0	0	0	2	2	0	4
1008	68	1	12	0	0	0	0	0	0	0	0	0	0	0
1009	78	1	22	0	0	0	0	0	0	0	0	1	0	1
1010	81	2	23	0	0	0	2	0	0	0	0	0	0	2
1011	87	1	21	0	0	0	0	0	0	0	0	0	0	0
1012	85	2	21	0	0	0	0	0	0	0	0	2	0	2
1013	86	2	21		2	0	0	0	0	1	1	0	0
1014	82	1	24	4	0	0	0	0	0	0	0	0	4	8
1015	77	1	22	0	0	0	0	0	0	0	0	0	0	0
1016	82	2	15	0	0	0	0	0	0	0	0	0	0	0
1017	82	2	25	0	0	0	0	0	0	0	0	1	0	1
1018	75	1	21	0	1	0	0	0	0	0	1	2	0	4
1019	62	2	11	0	0	0	0	0	0	0	0	0	0	0
1020	80	2	25	3	2	2	4	2	2	2	2	2	4	25
1021	88	2	22	0	0	0	0	0	0	0	0	0	0	0
1022	70	2	22	0	0	2	2	0	0	1	1	1	1	8
1023	86	1	16	1	0	1	1	1	1	1	2	2	1	11
1024	77	1	21	0	0		0	0	0	0	0	0	0
1025	86	2	21	0	0	0	0	0	0	0	0	0	0	0
1026	77	2	21	2	0	0	2	2	0	0	1	0	0	7
1027	82	2	21	0	0	0	0	0	0	0	0	0	0	0
1028	83	1	21	0	0	0	0	0	0	0	0	1	0	1
1029	78	1	21	0	0	0	0	0	0	0	0	0	0	0
1030	82	2	21	2	2	0	1	0	0	0	0	0	2	7
1031	88	1	21	0	0	2	2	1	1	0	1	0	1	8
1032	83	2	22	2	0	0	0	2	0	0	0	0	0	4
1033	75	1	22				0	0	0	0	0	0	0
1034	89	2	27		3	3	4	4	4	2	2		2
1035	86	2	22	0	0	0	1	1	0	0	1	1	1	5
1036	77	1	22	0	0	0	0	1	1	0	0	1	0	3
1037	65	1	12	0	0	0	0	0	0	0	0	0	0	0
1038	89	1	21	0	0	2	1	0	1	1	1	2	0	8
1039	75	2	21		0	0	1	0	0	0	0	1	1
1040	80	1	22	0	0	0	0	2	1	1	1	1	1	7
1041	79	2	21		0	0	0	0	0		0	1	0
1042	85	2	24	0	0	0	0	0	0	0	0	0	0	0
1043	75	1	21	0	0	0	1	0	0	0	0	0	0	1
1044	77	2	22	0	1	1	1	1	1	1	1	2	1	10
1045	80	2	21	0	1	1	2	1	1	1	1	2	1	11
1046	91	1	24	1	0	1	0	2	1	1	2	3	1	12
1047	85	2	22	4	2	0	2	0	0	2	0	0	0	10
1048	82	2	25	0	0	0	0	0	0	0	0	0	0	0
1049	76	2	21	0	0	0	0	0	0	0	0	1	0	1
1050	67	2	12	0	0	0	0	0	0	0	0	1	0	1
1051	87	2	27	0	1	0	2	4	2	0	0	0	2	11
1052	74	1	21	1	0	1
1053	91	2	21		1	0			0	0		0	0
1054	86	1	23	0	0	0	0	0	0	0	0	0	0	0
1055	66	2	12	0	0	0	0	0	0	0	0	0	0	0
1056	77	2	23	0	0	0	0	0	0	0	0	0
1057	84	2	22	0	0	0	0	0	0	0	0	0	0	0
1058	70	2	13	0	2	0	0	0	0	0	0	0	0	2
1059	95	2	21	0	0	0	0	0	0	0	0	2	0	2
1060	77	2	22		0	0
1061	83	2	21	0	2	0	1	2	1	1	0	1	0	8
1062	85	2	22	0	0	2	0	0	0	0	0	2	0	4
1063	89	2	22	1	1	0	1	2	1	1	2	2	3	14
1064	89	2	22	0	0	0	0	0	0	0	0	0	0	0
1065	80	1	21	2	2	0	0	2	1	0	1	0	0	8
1066	85	2	16	1	0	0	0	0	0	2	1	0	2	6
1067	72	2	13	2	1	1	1	2	2	1	1	2	2	15
1068	91	1	22	0	0	0	0	0	0	1	1	1	0	3
1069	80	1	21	0	0	0	0	0	0	0	0	0	0	0
1070	77	1	21	0	0	0	0	0	0	0	0		0
1071	88	1	25	1	1	2	2	2	2	2	2	2
1072	79	2	21	0	0	0	0	0	0	0	1	0	0	1
1073	79	1	21	0	1	1	2	2	2	2	2	2	2	16
1074	82	2	22	0	2	1	1	2	2	1	2	1	1	13
1075	75	2	14	0	0	0	0	0	0	0	0	0	0	0
1076	85	2	21	0	0	0	0	0		0	0	2	0
1077	93	1	21	0	0		0	0	0	0	0	0
1078	86	2	16					0	0	0	0	2	0
1079	78	1	21	0	0	0	0	0	0	0	0	0	0	0
1080	86	2	21	0	0	0	0	0	0	0	2	0	0	2
1081	85	1	22	0	0	0	0		0	0	0	0	0
1082	88	2	21	0	0	0	0	0	0	0	1	1	0	2
1083	86	2	21	0	0	0	0	2	2	0	0	0	0	4
1084	85	1	24	0	0	0	0	1	0	0	0	1	0	2
1085	83	1	21	1	0	0	0	0	0	2	2	0	0	5
1086	83	1	27	1	2	2	3	3	3	3	2	3	2	24
1087	74	2	21	1	0		0	0	1	0	0	0	0
1088	90	2	21	2		2	2	2	2	2	2	0	2
1089	81	2	15	0	0	0	0	1	1	1	0	0	1	4
1090	87	2	16	0	0	0	0	0	0	0	0	0	0	0
1091	88	1	21	1	0	0	0	0	0	0	0	1	0	2
1092	80	2	22	0	0	0	0	0	0	0	0	0	0	0
1093	79	1	21	1	0	0	1	0	0	0	0	0	0	2
1094	90	2	21	0	0	0	0	0	0	0	0	2	0	2
1095	87	1	24	0	0	0	0	0	0	0	0	0	0	0
1096	73	2	13	0	0	1	0	1	0	0	0	0	0	2
1097	83	2	21	0	0	3	4	4	3	1	2	2	3	22
1098	86	1	25	0	0	0	0	0	0	0	0	0	0	0
1099	86	2	21		0	0		0	0	0		0	0
1100	84	1	16	0	0	0	0	0	0	0	0	0	0	0
1101	85	1	22		0	2	2		0	4	0	1	0
1102	76	2	21	0	0	1	1	1	1	0	2	2	0	8
1103	83	2	21	0	0	0	0	0	0	0	0	0	0	0
1104	85	2	22			2	3		2	0	2	0	3
1105	84	1	21	0	0	1	1	2	1	0	1	2	0	8
1106	77	2	22	0	0		0	0	0	0	0	0	0
1107	63	1	11	0	0	0	0	0	0	0	0	1	0	1
1108	68	2	22	0	0	0	0	0	0	0	0	0	0	0
1109	70	2	13	0	0	0	0	0	0	0	0	2	0	2
1110	88	2	22		0	0	0	0	0	0	0	1	0
1111	79	2	21	3	0				2	4		2	3
1112	85	1	22	1	0	0	0	0	0	0	2	1	0	4
1113	75	2	21			1	0	0	0	0	0	2	0
1114	85	2	22	0	0	0	0	0	0	0	0	0	0	0
1115	77	2	22	0	0	0	0	0	0	0	0	1	0	1
1116	90	1	21	0	0	0	2	0	0	0	2	0	0	4
1117	62	1	11	0	0	0	0	0	0	0	0	0	0	0
1118	72	2	21	0	0	2	2	0	2	0	1	2	0	9
1119	88	1	23	0	2	2	2	2	2	2	2	2	2	18
1120	71	1	25	0	0	0	0	0	0	0	2	0	0	2
1121	77	1	21	0	0	0	0	0	0	0	0	0	0	0
1122	81	1	22	0	0	1	1	1	1	1	0	0	0	5
1123	74	1	25		0	1	1	1	2	0	1	0	0
1124	84	1	21	1	0	2	2	2	2	1	1	2	1	14
1125	84	2	22	4	0	0	1	1	0	1	1	1	0	9
1126	77	2	21	0	0	0	0	0	0	0	0	0	0	0
1127	88	2	24	0	0	0	0	0	0	0	0	0	0	0
1128	89	2	22	2	0	1	1	0	0	0	0	1	0	5
1129	77	2	22		3	0	3	0	1	4	3	0	2
1130	65	2	12	0	0	0	0	0	0	0	0	0	0	0
1131	70	2	13	0	0	0	0	0	0	0	0	0	0	0
1132	87	1	26	0	0	0	0	0	0	0	0	1	1	2
1133	79	2	14	0	0	2	0	0	0	0	0	0	1	3
1134	84	2	22	0	0	0	0	0	0	0	0	0	0	0
1135	87	1	21	0	0	0	0	0	0	0	0	0	0	0
1136	77	1	22	0	0	0	0	0	0	0	0	1	0	1
1137	68	2	22	0	0	0	0	2	2	0	0	0	0	4
1138	68	1	12	0	0	0	0	0	0	0	0	0	0	0
1139	87	2	21	0	0	0	0	0	0	0	0	0	0	0
1140	91	2	21	0	0	0	0	0	0	0	0	0	0	0
1141	78	2	21	0	0	2	0	0	0	2	0	0	0	4
1142	87	1	21	0	0	0	0	0	0	0	0	0	0	0
1143	82	2	25	3	1	1	2	2	1	1	1	1	1	14
1144	83	1	22	0	0	0	0	0	0	0	0	0	0	0
1145	77	1	22	0	0	0	0	0	0	0	1	2	0	3
1146	87	2	21	0	0	0	1	1	0	0	0	0	0	2
1147	92	2	25	0	1	2	1	3	1	0	1	2	1	12
1148	77	2	22	0				0	0	0	0	0	0
1149	83	1	21		0	0	0	0	0		0	0	0
1150	79	2	21	0	0	0	1	1	0	0	0	0	0	2
1151	89	1	21	0	0	0	0	0		0	0	2	1
1152	87	1	26	0	0	0	1	0	0	0	0	1	0	2
1153	70	2	22	0	0	0	0	0	0	2	2		1
1154	84	2	22	1	0	0	0	0	0	0	0	0	0	1
1155	84	2	24	1	0	0	0	0	0	0	1	0	0	2
1156	86	2	23	1	0	0	0	0	0	0	0	2	0	3
1157	71	2	22									0
1158	95	2	26	0	0	0	0	0	0	0	0	0	0	0
1159	82	1	25	0	0	2	1	4	4	2	0	0	0	13
1160	79	2	21	2	1	1	1	1	0	1	1	2	0	10
1161	77	1	22	1	0	3	3	3	0	0	0	2	0	12
1162	92	2	21	0	0	0	0	0	0	0	2	0	0	2
1163	84	1	21	0	0	0	0	0	0	1	0	0	0	1
1164	81	2	23	2	0	0	4	1	0	0	2	2	0	11
1165	83	2	23	0	0	1	0	1	0	1	1	2	1	7
1166	91	1	21	0	0	0	0	0	0	0	0	0	0	0
1167	77	2	22	0	0	0	0	0	0	0	0	1	0	1
1168	77	2	22	0	0	0	0	0	0	0	0	0	0	0
1169	74	2	21	0	2	2	2	2	2	2	2	2	2	18
1170	85	1	21	0	0	0	0	0	0	0	0	0	0	0
1171	74	1	21	0	0	0	1	1	1	1	1	2	1	8
1172	80	2	22		0	1	2	0	0	0	1	1	0
1173	91	2	21	0	0	0	0	0	0	0	0	0	0	0
1174	74	2	22			0	0	0	0	0	1	1	0
1175	82	2	24	0	0	0	0	0	0	0	0	2	0	2
1176	77	2	21	0	2	1	1	1	1	1	0	2	1	10
1177	80	1	21	0	0	0	0	0	0	0	0	2	0	2
1178	78	2	21	0	1	0	0	0	0	0	0	0	0	1
1179	75	2	21	0	0	0	2	2	2	2	2	2	0	12
1180	81	1	21	0	0	0	0	2	0	0	0	0	0	2
1181	73	1	21	0	1	0	0	0	0	3	0	0	0	4
1182	88	2	23		0	0	0	0	0	0	0	0	0
1183	74	2	13	0	0	0	0	0	0	4	0	0	0	4
1184	70	1	13	0	0	0	0	0	0	0	0	0	0	0
1185	81	2	15	0			0	0	0	0	0	0	0
1186	89	1	24	1	1	1	1	1	1	1	1	2	1	11
1187	87	2	21
1188	77	2	21	0	0	0	0	0	0	1	1	1	0	3
1189	87	2	23	0	0	0	2	0	0	0	0	1	0	3
1190	69	2	12	0	0	0	0	0	0	0	0	0	0	0
1191	84	1	22	0	0	0	1	1	1	0	0	1	1	5
1192	77	2	21	3	0	2	2	2	2	1	2	2	2	18
1193	83	1	21	0	0	0	0	0	0	4	0	0	0	4
1194	82	2	21	0	0	0	0	0	0	0	0	0	0	0
1195	90	1	22	1	0	0	1	1	1	1	2	2	1	10
1196	85	2	21	0	0	0	0	0	0	0	0	0	0	0
1197	87	1	21	0	1	0	0	0	0	0	0	0	0	1
1198	95	2	27	0	1	1
1199	85	2	22	0	0	0	0	0	0	0	0	3	0	3
1200	77	2	21	0	0	0	0	0	0	0	0	0	0	0
1201	79	1	22	0	0	2	2	2	2	1	1	1	1	12
1202	83	1	15	0	0	0	0	1	0	0	1	0	0	2
1203	63	1	11	0	0	0	0	0	0	0	0	0	0	0
1204	75	2	22			0	0	0	0	0	1	1	0
1205	93	1	21	0	0	0
1206	96	2	22	0	2	0	3	2	0	2	2	0	1
1207	77	2	21	4	0	0	0	0	0	0	0	0	0	4
1208	96	1	24	0	1	0	1	1	1	0	1	1	0	6
1209	78	2	22	0	0	0	0	0	0	0	0	0	0	0
1210	86	2	21	0	0	0	1	1	1	1	1	1	0	6
1211	80	2	21	0	0	0	0	0	0	0	1	1	0	2
1212	81	2	21		0	0	0	0	0	0	1	0	0
1213	88	2	22	1	0	0	0	0	0	0	0	1	0	2
1214	87	1	21	0	0	0	0	0	0	0	0	0	0	0
1215	85	2	16	0	0	0	0	0	0	0	0	1	0	1
1216	71	1	22		0	0	0	0	0	0	0	1	0
1217	87	1	27	0
1218	75	2	21	1	0	0	0	0	0	0	0	0	0	1
1219	83	1	21	4	0	1	1	2	2	2	0	1
1220	87	2	22	0	0	0	0	0	0		0		0
1221	89	2	21	0	0	0
1222	77	2	21	0	0	0	0	0	0	0	1	1	0	2
1223	77	1	22	0	0	0	0	0	0	0	2	0	0	2
1224	72	1	22		0	2	2	0	2	2	2	2	0
1225	88	2	22		0	0	0	0	0		1	1	1
1226	77	2	21		0	0	0	0	0	0	0	0	0
1227	83	1	21	0	1	1	0	0	0	4	2	1	0	9
1228	83	1	22	2	2	1	2	1	0	2	0	2	2	14
1229	83	2	21	0	0	0	0	0	0	0	0	0	0	0
1230	85	2	21	0	0	0	0	0	0	0	0	0	0	0
1231	88	1	22	2		0	0	0	0	0	0	0	0
1232	79	2	21	0	0	0	0	0	0	1	0	0	0	1
1233	84	2	21	0	0	0	0	0	0	0	2	2	0	4
1234	79	2	21	0	0	0
1235	82	1	22			0
1236	77	1	22	0	0	0	0	0	0	0	0	0	0	0
1237	77	1	22	0	0	0	1	1	1	1	2	2	1	9
1238	82	2	21		0	0	1	1	0	0	0	0	0
1239	79	2	21	0	0	0	0	0	0	0	0	2	0	2
1240	88	1	21	0	0	0	0	0	0	0	0	0	0	0
1241	72	2	22	0	0	0	2	0	0	2	2	2	0	8
1242	77	1	21	0	0	0	0	0	0	0	0	0	0	0
1243	76	1	14	0	1	1	1	1	1	2	2	1	1	11
1244	79	2	24	0	0	0	2	0	0	0	2	2	1	7
1245	86	2	22	0	0	0	1	2	0	0	0	0	0	3
1246	70	1	13	0	0	1
1247	83	1	21	0	0	2	0	0	0	1	0	2	0	5
1248	81	1	15				0	0	0	0	0	1	1
1249	78	2	23	0	0	0	2	2	2	1	2	2	2	13
1250	77	2	21	0	0	1	2	2	2	1	1	2	1	12
1251	65	2	21	0	0	0	0	0	0	0	0	0	0	0
1252	76	2	21	0	0	0	0	0	0	0	0	0	0	0
1253	82	1	23	4	1	0	2	1	2	0	2	1	2	15
1254	87	2	21	0	0	0	0	0	0	0	0	0	0	0
1255	89	1	22	3	2	4	4	4	4	2	2	1	3	29
1256	70	1	13	0	0	0	0	0	0	0	1	0	0	1
1257	88	1	25	0	0	0	0	0	0	0	0	1	0	1
1258	79	2	21		0	0	1	1	1	0	1	0	0
1259	81	1	21	0	1	0	1	2	2	1	1	2	1	11
1260	79	1	22	0	0	2	0	2	0	0	2	0	0	6
1261	82	2	21	0	0	0	0	0	0	0	0	0	0	0
1262	84	2	21	0	0	0	1	2	2	1	1	2	1	10
1263	92	1	21	0	0	0	0	0	0	0	0	0	0	0
1264	79	1	21	0	0	0	0	0	0	0	0	2	0	2
1265	89	1	22	0	0	2	0	2	0	0	0	0	0	4
1266	73	1	21	0	0	0	0	0	0		0	2	0
1267	79	2	22	0	2	2	2	2	2	1	2	2	2	17
1268	67	2	21	0	0	0	0	0	0	0	0	0	0	0
1269	75	2	22	0	0	2	1	1	1	0	1	1	0	7
1270	71	1	22	0	0	0	0	2	0	0	0	0	0	2
1271	84	2	21	0	0	0	1	0	0	0	1	1	1	4
1272	77	2	21	0	0	2	2	3	3	2	2	2	2	18
1273	80	1	22	0	0	0	0	0	0	0	0	2	0	2
1274	88	2	22	0	0	2	0			1	1	2	1
1275	69	2	21			0		0	0	0		0	1
1276	89	1	22				1	1	1			1	1
1277	78	2	14	0	0	0	3	1	1	1	1	0	0	7
1278	87	2	21		1					2
1279	77	1	21	0	0	0	0	0	0	0	1	2	0	3
1280	83	1	21	0	1	1	1	1	1	1	1	2	0	9
1281	86	2	21	0	0	0	0	0	0	0	0	0	0	0
1282	80	1	21	2	0	2	1	1	0	0	1	2	0	9
1283	77	2	23	0	0	0	0	0	0	0	0	0	0	0
1284	76	1	21	0	1	2	1	0	1	2	2	1	2	12
1285	87	2	21	4
1286	82	1	22	0	1	0	0	0	0	0	0	2	0	3
1287	81	2	21	0	0	0	0	2	0	0	1	2	0	5
1288	70	1	13	0	0	0	0	0	0	0	0	0	0	0
1289	74	2	13	0	0	0	0	0	0	0	0	0	0	0
1290	77	1	21	2	1	1	1	1	1	1	1	2	1	12
1291	78	2	24	0	0	0	0	0	0	0	0	1	0	1
1292	77	2	21	0	0	0	0	0	0	0	0	1	0	1
1293	78	2	14	0	0	0	0	0	0	0	0	0	0	0
1294	89	2	16	0	0	0	0	0	0	0	0	0	0	0
1295	80	2	22	0	0	0	0	0	0	0	0	0	0	0
1296	85	1	21	1	0	0	0	0	0	0	0	2	0	3
1297	86	1	24	3	2	1	2	4	2	4	2	3	2	25
1298	74	2	21	0	1	3	2	2	1	2	1	0	1	13
1299	84	1	21				0	0		0	0	0	0
1300	83	1	22	0	0	0	0	0	0	0	0	0	0	0
1301	78	2	21	3	0	0	0	0	0	0	0	0	0	3
1302	71	2	22	0	0	0	0	0	0	0	0	0	0	0
1303	81	1	21	0	0	0	0	0	0	0	0	0	0	0
1304	79	2	21			0	0	0	0	0	0	0	0
1305	79	1	25	0	0	0	0	0	0	0	0	0	0	0
1306	90	1	21	0	0	0	2	1	0	0	2	2	1	8
1307	74	2	13	0	0	0	0	0	0	0	0	1	0	1
1308	89	1	21	0	0	0	0	0	0	0	0	0	0	0
1309	81	2	15	1	0	0	0	0	0	0	0	0	0	1
1310	77	2	21	0	1	0	2	0	1	1	0	2	1	8
1311	83	2	22	0	0	0	0	0	0	0	0	0	0	0
1312	78	1	22	0	0	0	1	1	0	0	0	1	0	3
1313	77	1	23	4	4	4	4	4	4	4	4	3	4	39
1314	82	2	24	3	4	4	4	4	4	4	4		4
1315	86	1	21	0	0	0	0	0	0	0	0	0	0	0
1316	82	2	22	0	0	0	0	0	0	0	0	0	0	0
1317	75	1	24	1	2	2	0	0	0	4	2	4	0	15
1318	71	2	21	0	0	0	1	1	1	1	0	1	0	5
1319	77	1	21	0	0	0	0	0	0	0	0	0	0	0
1320	75	1	14	0	0	0	0	0	0	0	0	0	0	0
1321	69	1	22	0	0	0	0	1	0	0	0	0	0	1
1322	85	2	22	0	0	0	0	0	0	3	1	1	1	6
1323	81	2	22	3	0	1	2	2	1	1	1	1	0	12
1324	82	1	25	0	0	0	0	0	0	0	0	0	0	0
1325	85	2	22	0	0	3	2	4	4	2	2	2	2	21
1326	95	2	13	0	0	0	0	0	0	0	2	2	0	4
1327	78	1	22	0	0	0	2	0	0	0	2	0	0	4
1328	92	1	21	0	0	2	2	3	2	1	3	1	2	16
1329	81	1	21	3	0	0	0	0	0	0		2	0
1330	93	2	21	0	0	0	0	0	0	0	0	0	0	0
1331	80	2	22	0	0	2	2	2	2	1	2	2	1	14
1332	77	2	21	0	0	0	0	0	0	0		0	0
1333	83	2	21	0	0	0	0	0	0	0	1	0	0	1
1334	78	1	21	0	0	0	0	0	0	0	1	2	1	4
1335	65	1	21	0	0	0	0	0	0	0	0	1	0	1
1336	74	1	22	0	0	0	0	0	0	0	0	0	0	0
1337	83	2	22	0	0	0	2	0	0	1	2	0	2	7
1338	86	1	21	0	0	0	0	0	0	0	0	0	0	0
1339	82	2	21	0	0	1	0	0	0	0	0	1	0	2
1340	72	2	13	0	0	0	0	0	0	0	0	0	0	0
1341	74	1	21	0	0	0	0	0	0	0	0	0	0	0
1342	82	2	21	0	0	2	0	2	0	0	2	1	0	7
1343	90	1	22	0	0		1	1	1	1	1	1	1
1344	89	1	22	2	0	2	0	2	2	2	1	2	1	14
1345	68	2	12	0	0	0	0	0	0	0	0	0	0	0
1346	90	2	21	1	0	0	2	1	1	0	1	0	0	6
1347	79	2	21	0	0	0	0	0	0	0	0	2	0	2
1348	84	2	22	0	0	0	0	0	0	0	0	0	0	0
1349	82	2	21	0	0	0	0	0	0	0	0	0	0	0
1350	85	2	24	0	0	0	0	0	0	0	0	0	0	0
1351	77	2	22	0	0	0	0	2	2	0	2	0	0	6
1352	82	2	25		0	2	0	0	0	0	0	1	4
1353	80	1	21	0	0	0	2	2	1	0	2	3	0	10
1354	90	2	21	1	1	0	0	0	0	0	0	0	0	2
1355	74	2	23	2	0	0	0	2	0	0	0	2	0	6
1356	62	2	11	0	0	0	0	0	0	0	0	0	0	0
1357	78	1	24	3	0	0	0	0	0	0	0	0	0	3
1358	66	1	22	4	0	0	0	0	0	0	0	0	0	4
1359	83	2	22	1	0	0	0	0	0	0	0	0	0	1
1360	88	2	21	0	0	0	0	0	0	0	2	0	0	2
1361	77	1	21	0	0	1	1	1	1	1	1	1	0	7
1362	84	1	22	0	0	0	0	0	0	0	0	1	0	1
1363	75	2	14	0	0	0	0	0	0	0	0	0	0	0
1364	88	1	21	1	0	1
1365	84	2	21	0	1	0	1	4	2	1	2	2	2	15
1366	82	1	22	0	0	0	0	0	0	0	0	0	0	0
1367	77	1	22	0	0	0	2	2	2	2	2	2	2	14
1368	91	2	14	0	0	0	0	0	0	0	0	0	0	0
1369	80	2	21	0	2	2	2		1	2	3	2	2
1370	77	1	21	0	0	0	0	1	0	0	0	1	0	2
1371	80	1	22	0	0	0	0	0	0	0	0	0	0	0
1372	77	2	21	0	0	0	0	0	0	0	0	0	0	0
1373	80	1	21	3	0	1	1	1	1	1	1	0	1	10
1374	77	1	21	1	1	1	3	1	2	1	2	2	1	15
1375	77	2	14	0	0	0
1376	65	1	12	0		0	0	0		0	0	2	0
1377	97	2	18	0	0	0	1	0	0	0	1	1	0	3
1378	77	2	21	0	0	0	0	0	0	0	0	0	0	0
1379	82	2	22		2		2	2	2	0	2	1	1
1380	87	1	21	3	2	0
1381	91	2	22	0	0	2	2	1	1	1	1	1	2	11
1382	77	2	21	0	0	0	0	0	0	0	0	0	0	0
1383	83	2	22	0	0	0	0	0	0	0	0	0	0	0
1384	69	1	12	0	0	0	0	0	0	0	0	0	0	0
1385	79	1	24	0	0	2	0	1	0	0	0	0	0	3
1386	89	1	21	0	0	0	0	0	0	0	0	0	0	0
1387	84	2	21	0	0	0	0	0	0	0	0	0	0	0
1388	88	2	26	0	1	0	1	0	0	1	0	2	1	6
1389	80	1	22	0	0	1	1	0	0	0	0	3	0	5
1390	77	2	22	0	0	0	0	0	0	0	0	0
1391	77	1	23	0	0	2
1392	68	2	21	1	0	1	3		2	3	1	0	1
1393	75	2	21	0	0	1	0	1	0	0	0	1	0	3
1394	84	2	21	0	0	0	0	0	0	0	0	0	0	0
1395	92	2	27	0	0	2	2	2	1	0	2	1	1	11
1396	86	2	21	0	0	0	0	0	0	4	0	0	0	4
1397	71	2	22		1	0	1	1	0	0	0	1	0
1398	68	1	12	0	0	0	0	0	0	0	0	1	0	1
1399	77	1	22	4	0	2	2	2	3	2	2	2	2	21
1400	83	2	22	1	0	0	0	0	0	2	0	0	2	5
1401	80	2	21	0	0	0	2	2	2	0	2	0	2	10
1402	87	1	26	0	0	1	2	1	0	0	2	4	0	10
1403	81	1	22	0	0	0	2	1	0	1	2	2	1	9
1404	89	2	21		2	2	2	2	2	2	2	2	2
1405	81	2	21	0	1	0	0	0	0	0	0	0	0	1
1406	85	2	21	0	2	1	2	2	2	1	1	2	1	14
1407	75	2	25	0	1	2	2	2	1	1	1	1	1	12
1408	60	2	11	1	0	0	0	0	0	0	0	0	0	1
1409	73	2	21	0	0	0	0	0	0	0	0	0	0	0
1410	83	1	21	0	0	0	0	0	0	0	0	1	0	1
1411	85	1	21	0	0	0	0	0	0	0	0	0	0	0
1412	75	1	14	0	0	2	2	2	2	1	2	0	1	12
1413	92	2	26	1	0	4	4	4	4	0	4	3
1414	82	2	24	0	1	2	2	4	2	1	2	2	1	17
1415	67	2	12	0	0	0	0		0	0	0	1	0
1416	97	2	18	0	0	0	0	0	0	0	0	0	0	0
1417	97	2	24	0	1	1	1	1	1	1	1	2	1	10
1418	88	2	21		0	0	0	0	0	0	0	0	0
1419	72	1	21	4	3	2	4	4	3	3	2	0	3	28
1420	84	2	22	0	0	0	2	0	0	2	0	0	0	4
1421	87	2	16	0	0	1	0	2	1	1	1	2	1	9
1422	92	2	17	4	0	0	1	0	0	0	0	2	0	7
1423	65	2	12	0	0	0	0	0	0	0	0	0	0	0
1424	83	1	15	0	0	0	0	1	1	0	1	1	0	4
1425	81	2	24	1	1	1	3	4	4	4	2	2	2	24
1426	95	1	25	0	0	1	1	1	0	0	0	0	0	3
1427	78	1	23	0	0	0	0	0	0	0	0	1	0	1
1428	70	1	13	0	0	1	2	0	1	1	2	2	2	11
1429	66	2	12	0	0	0	0	0	0	0	1	1	0	2
1430	88	2	26	0	0	0	0	0	0	0	0	0	0	0
1431	64	2	11	0	0	0	0	0	0	0	0	1	0	1
1432	82	1	24	1	2	0	4	4	4	1	2	2	0	20
1433	86	2	16	0	0	0	0	0	0	0	0	1	0	1
1434	81	1	22	0	0	0	0	0	0	0	0	1	0	1
1435	70	2	12	0	0	0	0	0	0	0	0	0	0	0
1436	91	2	24	0	0	0	0	0	0	0	0	0	0	0
1437	90	2	26	0	1	1	1	2	2	2	1	2	2	14
1438	79	2	23	0	0	0	0	0	0	0	0		0
1439	86	2	21	0	0	0	0	0	0	0	0	0	0	0
1440	74	2	22		0	0	0	0	0	4	0	0	0
1441	89	1	21	1	0	0	0	0	0	0	1	1	0	3
1442	77	2	21	0	0	0	0	0	0	0	0	0	0	0
1443	77	1	14	0	0	0	0	0	0	0	0	1	0	1
1444	81	2	27	0	0	0	1	2	1	0	0	2	0	6
1445	80	2	22	0	1	1	2	2	2	2	1	2	1	14
1446	73	1	24	3		1		1	1	1		4
1447	72	2	23	0	1	1	1	1	1	1	1	1	1	9
1448	77	2	22	0	0	0	0	0	0	0	0	0	0	0
1449	69	1	12	0	0	0	0	0	0	0	0	0	0	0
1450	77	1	26	0	0	0	0	0	0	0	0	1	0	1
1451	67	1	23	0	0	2	2	0	2	0	2	2	2	12
1452	89	2	23	0	0	2	0	1	1	0	0	2	0	6
1453	84	1	15	0	0	0	0	0	0	0	0	0	0	0
1454	95	1	22		1	2	2	2		2	2	2	2
1455	81	2	22	0	1	0	2	0	0	0	0	0	0	3
1456	70	2	24	0	0	0	0	0	0	0	0	0	0	0
1457	87	2	22	0	0	0	0	0	0	0	0	1	0	1
1458	87	2	22	2	1	0	0	0	0	0	0	0	0	3
1459	95	2	18		0	1		0	0	0	1	2	0
1460	82	1	24	0	1	1	1	0	0	0	1	1	1	6
1461	91	2	21	4	1	1	1	0	0	1	0	2	1	11
1462	76	2	14	0	0	0	0	0	0	0	0	0	0	0
1463	87	1	22		0	0
1464	87	2	27	0		2			2			2
1465	79	2	22	0	0	0	1	0	0	0	1	1	0	3
1466	89	2	21	0	0	0	0	0	0	0	0	0	0	0
1467	66	1	21	0	0	0	0	0	0	0	1	0	0	1
1468	85	2	16	0	0	0	0	0	0	0	0	2	0	2
1469	75	1	21	0	0	0	0	0	0	0	0	0	0	0
1470	82	2	15	4	0	0	0	0	0	0	0	0	0	4
1471	61	2	11	0	0	1	1	1	1	1	1	1	1	8
1472	81	2	21	2	0	1	0	0	0	0	1	0	0	4
1473	89	2	22	0	0	0	0	0	0	0	0	0	0	0
1474	77	2	21	0	0	0	0	1	1	0	1	1	0	4
1475	93	2	22	0		0	0	1	1	0	0	1	1
1476	75	1	14	2	0	0	0	4	4	0	0	0	0	10
1477	77	1	14	0	0	0	0	0	0	0	0	0	0	0
1478	65	2	21	0	0	1	0	1	1	0	0	0	1	4
1479	88	2	21	3	0	0	0	2	0	0	0	0	0	5
1480	87	2	21	0	0	0	1	0	2	1	1	1	0	6
1481	86	2	21	0	0	0
1482	66	2	24	0	0	0	0	0	0	0	0	1	0	1
1483	85	1	26
1484	84	2	21	0	0	0	0	0	0	0	0	0	0	0
1485	86	2	16	0	0	0	0	0	0	0	0	0	0	0
1486	87	2	27	0	0	0	0	0	0	0	0	0	0	0
1487	77	2	21	0	0	0	0	0	0		0	0	0
1488	90	2	21	0	0	0	0	0	0	0	0	2	0	2
1489	75	2	23	0	0	0	1	2	2	0	0	2	2	9
1490	84	2	21	1	0	0	0	0	0	0	0	1	0	2
1491	78	2	22	0	0	0	0	1	0	0		1	0
1492	90	1	21	4		2			0			2	2
1493	82	2	22	0	0	0	0	0	0	0	0	0	0	0
1494	65	2	12	0	0	0	0	1	0	0	0	0	0	1
1495	83	1	15	3	1	2	1	1	1	1	2	2	1	15
1496	82	1	21	0	0	0	0	2	0	0	0	2	0	4
1497	77	2	21		2	2	2	2	2	2	1	3	3
1498	87	2	21	0	0	0	1	0	0	0	1	1	0	3
1499	67	1	12	0	0	0	0		0	0	0	0	0
1500	85	2	22	0		0	0	0	0	0	0	0	0
1501	81	1	21	4	0	0	0	0	0	1	0	0	0	5
1502	88	1	21	0	0	0	0	0	0	0	0	0	0	0
1503	78	2	23	0	0	0	0	0	0	4	0	0	0	4
1504	92	2	22	0	0	0	0	0	0	0	2	0	0	2
1505	85	1	21	0	1	1	1	1	1	1	1	1	1	9
1506	84	2	22	0	0	0	0	0	0	0	0	0	0	0
1507	71	2	21	0	0	0	0	0	0	0	0	0	0	0
1508	87	2	22	0	0	0	1	1	0	0	1	1	0	4
1509	79	2	22	0	0	0	0	1	1	1	0	1	0	4
1510	83	2	24	1		2	2	1	2	1	2	3	0
1511	66	2	27	1	1	1	1	0	1	1	0	1	0	7
1512	77	1	21	0	0	1	0	0	1	0	2	1
1513	70	2	21	0	0	0	1	0	0		1	1	0
1514	91	2	25	0	2	2	2	0	2	0	2	0	0	10
1515	82	2	25	0	0	0	0	0	0	0	0	0	0	0
1516	87	1	21	0	2	0	1	2	1	0	2	2	2	12
1517	87	1	22	0	0	1	0	0	0	0	0	0	0	1
1518	82	1	21	0	0	0	1	2	0	0	1	1	0	5
1519	83	1	21	0	0	0	0	0	0	0	0	0	0	0
1520	77	2	22
1521	74	1	22	0	0	2	0	4	0	0	2	0	0	8
1522	77	2	21	0	0	0	0	0	0	0	0	1	0	1
1523	86	2	21	0	0	0	0	1	1	0	1	1	0	4
1524	85	2	22	1	1	1	1	1	1	1	2	0	0	9
1525	88	2	22	2	0	0	0	0	0	0	0	2	1	5
1526	79	2	21	0	0		0	0	0	0	0	1	0
1527	80	2	22	0	0	0	1	2	2	2	1	2	1	11
1528	84	2	24	0	2	0	0	0	0	1	0	1	0	4
1529	97	1	22	1	2	0	1	0	0	0	0	1	0	5
1530	77	2	14	1	0	0	0	0	0	0	0	0	0	1
1531	86	1	27	0	1	0	0	2	1	0	1	0	0	5
1532	85	1	23			0	0	0	0	0	0	0	0
1533	77	2	21	0	1	1	2	1	2	1	2	2	1	13
1534	90	2	24	0	0	1	1	1	0	0	1	0	0	4
1535	86	2	21	0	0	0	0	0	0	1	0	0	0	1
1536	75	1	24	0	0	0	0	0	0	0	0	0	0	0
1537	82	2	24	0	0	0	0	0	0	0	0	2	0	2
1538	89	2	23					0	0	0	0	0	0
1539	63	1	11	2	0	0	0	0	0	0	0	0	0	2
1540	62	2	11	0	0	0
1541	87	2	22	2	1	0	0	2	1	0	1	1	0	8
1542	77	2	21	2	0	0	0	0	0	0	1	2	1	6
1543	87	1	26	2		1	1	1	1	1	1	2	1
1544	73	2	21		0	1
1545	80	2	21	0	0	0	0	0	0	0	0	1	0	1
1546	82	2	22		0	0	0	0	0	0	0	2	0
1547	86	1	21	1	0	0	0	0	0	0	0	0	0	1
1548	75	2	23	2	1	1	1	1	1	0	1	1	1	10
1549	84	1	21	0	0	0	0	0	0	0	0	2	0	2
1550	90	2	21	0	0	0	0	0	0	0	0	0	0	0
1551	70	1	13	0	0	0	0	0	0	0	0	0	0	0
1552	86	2	21	0	0	0	0	0	0	0	0	0	0	0
1553	72	2	21	0	0	0	0	0	0	0	0	0	0	0
1554	85	1	16	0	0	0	0	0	0	0	0	0	0	0
1555	70	1	13	0	0	0	0	0	0	0	0	0	0	0
1556	86	2	24	0	0	1	0	0	1	0	1	1	0	4
1557	77	2	24	0	0	0	0	0	0	0	0	0	0	0
1558	79	2	21	0	0	1	2	1	2	1	2	1	1	11
1559	71	1	23	0	0	0	0	0	0	0	0	0	0	0
1560	80	2	21	0	0	0	0	0	0	0	0	0	0	0
1561	69	2	21	0	0	0	0	0	0	0	0	0	0	0
1562	90	2	24	0	0	0	0	0	0	0	0	1	0	1
1563	83	1	21	0	0	0	0	0	0	0	0	0	0	0
1564	74	1	24	0	0	0	0	0	0	0	0	0	0	0
1565	83	2	22	0	0	0	0	1	0	0	0	0	0	1
1566	77	2	21				2	2	2	2	2	2	2
1567	82	2	22	0	0	2	2	2	2	2	2	3	1	16
1568	82	2	21	4		2	2	2	4	4	2	2	2
1569	89	1	24	0	1	1	1	1	0	1	1	2	1	9
1570	87	2	21		0	0	0	0	0	0	0	0	0
1571	80	2	15	4	0	0	0	0	0	0	0	0	0	4
1572	72	2	13	0	0	2	2	2	2	2	2	1	1	14
1573	88	2	21	0	0	0	0	2	2	0	0	0	0	4
1574	81	2	22		2	0
1575	81	2	21	2	0	0	1	2	2	0	0	2	0	9
1576	86	2	21	0	0	2	1	0	0	0	1	2	1	7
1577	84	1	22	0	0	2		0	0	0	2	3	2
1578	83	2	22	0	0	1	1	2	1	1	0	1	0	7
1579	85	2	21	0		1	1	0	0	0	2	0	0
1580	91	1	23	2	0	0	0	0	0	0	0	0	0	2
1581	94	2	27	0	0	0	0	0	0	0	0	0	0	0
1582	87	2	24	0	0	0	0	1	1	0	1	1	1	5
1583	82	1	25	0	0	1	2	1	0	0	2	1	0	7
1584	84	2	24	0	0	0	0	0	0	0	0	0	0	0
1585	85	2	22				2					1	0
1586	77	2	21	0		0	0	0	0	2	2	0	2
1587	77	2	21	0	0	0	0	1	1	0	0	0	0	2
1588	77	2	21	0	0	0	2	2	2	2	2	2	2	14
1589	87	2	26	0	0	0	0	0	0	0	0	0	0	0
1590	92	2	22		0	0	0	0	0	0	0	1	0
1591	80	2	21	0	0	0	0	0	0	0	0	0	0	0
1592	80	2	21	0	0	0	0	0	0	0	0	0	0	0
1593	83	2	21	0	0	1
1594	75	1	21	0	0	0	0	0	0	0	0	0	0	0
1595	92	2	22	0	0	0	0	0	0	0	0	1	0	1
1596	77	2	22	0	0	0	0	0	0	0	0	0	0	0
1597	75	1	24	0	0	2	2	2	2	2	2	2	1	15
1598	66	1	25	0	0	0		0	2	0	0	2	0
1599	88	2	26	0	0	0
1600	64	1	11	0	0	0	0	0	0	0	0	0	0	0
1601	86	2	21	0	1	0	0	0	0	0	0	0
1602	79	1	22	0	0	0	0	0	0	0	0	0	0	0
1603	79	2	21	0	0	0	0	0	0	0	0	0	0	0
1604	79	1	24	4
1605	70	2	23	0	0	0	0	0	0	0	0	0	0	0
1606	69	2	12	0	0	0	0	0	0	0	0	0	0	0
1607	83	1	15	0	0	0	1	0	0	1	1	1	1	5
1608	89	2	25		0	0	0	0	0	0	0	0	0
1609	74	1	22				0	0		4	0	1	1
1610	86	2	22		0	0	0	0	0	0	0	0	0
1611	77	2	22		2	0	0			0	0	1	0
1612	77	2	22		2	2	4	4	2	2	2	1	2
1613	89	2	23	0	0		2	0	0	0	0	1	0
1614	78	1	21	0	0	0	0	0		0	0	0	0
1615	77	2	21	0	2	0	0	0	0	2	0	0	2	6
1616	82	2	26	2						2		3	2
1617	76	1	22	0	0	0	0	0	0	0	0	0	0	0
1618	77	2	21	0	0	0	0	0	0	0	0	2	0	2
1619	79	1	14	0	0	0	0	0	0	0	0	0	0	0
1620	92	2	17	0	1	1	2	1	1		2	1	1
1621	67	2	27
1622	80	1	15	0	0	0	0	0	0	0	0	0	0	0
1623	78	2	21		0	0	0	0	0	0	0	1	0
1624	77	1	14	1	0	0	0	0	0	0	0	0	0	1
1625	76	2	24	1	1	1	1	1	2	1	1	2	1	12
1626	86	1	23	0	0		2	0	0	0	0	3	0
1627	80	1	22	0	0	0	1	1	1	1	1	1	1	7
1628	77	1	21	1		2	3	2	2		2	1
1629	77	2	21	0	0	2	2	0	0	0	1	1	0	6
1630	78	2	22	1	0	2	1	1	2	1	1	2	1	12
1631	90	2	23	1	0	0	0	0	0	2	0	2	0	5
1632	83	2	22			0	2	1	1	1	1	0	1
1633	87	1	26	1	0	0	1	0	0	0	0	0	0	2
1634	87	2	16	0	1	2	2	2	1	1	0	2	2	13
1635	77	2	23			0	0	0	0	0	0	0	0
1636	89	2	24	3	0	0	1	0	0	0	0	1	1	6
1637	87	2	21				2	0	0	0	0	0	2
1638	82	1	24	0	0	0	0	0	0	0	0	0	0	0
1639	91	2	17	0	0	0	0	0	0	0	0	0	0	0
1640	70	2	13	0	0	0	1	0	0	0	0	0	0	1
1641	91	2	24	3	4	2	4	4	4	2	2	2	2	29
1642	86	2	16	0	0	0	0	0	0		0	0	0
1643	81	2	24	0	0	0	2	2	0	0	0	2	0	6
1644	67	2	22	1	0	0	0	2	1	0	2	2	0	8
1645	80	1	25	2		0			0	0	2	1	1
1646	83	1	23	0	0	0
1647	84	1	15	0	0	0	0	0	0	0	0	0	0	0
1648	83	1	27	1								0
1649	84	2	26	3	1	0	0	0	0	1	2	1	1	9
1650	86	2	16	0		0	1	0	1	0	1	2	0
1651	81	1	27	2	3	4	4	4	3	2	2	2	3	29
1652	69	2	12	0	0	0	0	0	0	0	0	0	0	0
1653	80	2	26	4				3			2	3
1654	77	2	21		2	2	2	3	2	2	2	2	2
1655	84	2	22	0	0	0	0	0	0	0	0	0	0	0
1656	80	1	21	0	0	1	1	1	1	1	2	1	1	9
1657	93	2	17	1	1	0	2	1	1	1	2	1	1	11
1658	62	1	11	0	0	0	0	0	0	0	0	0	0	0
1659	86	2	25		2		1	2	2	1	2	2	2
1660	82	2	23	0	0	0	2	0	0	2	0
1661	83	1	21	0	2	0	0	0	1		0	2	1
1662	89	1	22	0	0	0	0	0	0	0	0	1	0	1
1663	98	1	23	0	1	1	1	1	0	0	2	2	1	9
1664	77	1	21	0	0	0	0	0	0	0	0	0	0	0
1665	82	2	22	0	0	2	2	2	2	2	2	2	2	16
1666	81	2	22		0	0	0	0	0		0	0	0
1667	81	1	24	0	0	0	0	0	0	0	0	2	0	2
1668	85	2	26	0	0	0	0	0	0	0	0	2	0	2
1669	77	2	22	4	3	4	4	2	2	0	4	2	4	29
1670	87	1	26		1	0	2	1	1	1	1	1	1
1671	91	2	24	0	0	0	0	0	0	0	0	0	0	0
1672	84	1	25	0	1	2	2	2	1	1	1	2	0	12
1673	85	2	23	0	2	1	0	0	0	0	0	0	0	3
1674	68	2	23	1	0	1	1	1	1	1	2	2	1	11
1675	82	2	24	0	0	0	0	0	0	0	0	0	0	0
1676	78	2	22	0	0	0	0	0	0	0	0	0	0	0
1677	94	2	23	0	0	0	0	0	0	0	0	0	0	0
1678	90	2	21	1	0	0	0	0	0	0	0	0	0	1
1679	77	2	22
1680	87	2	27	0	1	2	2	2	3	2	1	2	2	17
1681	85	2	22	0	0	0	0	0	0	0	0	0	0	0
1682	77	1	14	0	0	0	0	0	0	0	0	0	0	0
1683	70	1	13	0	0	0	0	0	0	0	0	0	0	0
1684	71	2	13	0	0	0	0	0	0	0	0	0	0	0
1685	64	1	11	0	0	0	0	0	0	0	0	0	0	0
1686	63	2	11	0	1	0	2	2	1	2	2	2	1	13
1687	81	2	15	0	0	0
1688	85	2	21	0	0	1	0	1	0	0	0	0	0	2
1689	84	2	15	0	0	0	0	0	0	0	0	0	0	0
1690	74	2	23	1	2	1	2	2	2	3	2	1	2	18
1691	77	1	23	0	0	0	0	0	0	0	0	0	0	0
1692	84	2	22		2	2	2	2	2	2	2	1	2
1693	85	2	16	0	0	0	0	0	0	0	0	2	0	2
1694	84	1	15	0	0	0	0	0	0	0	0	1	0	1
1695	77	1	22	0	0	0	0	0	0	0	0	0	0	0
1696	80	2	21			0	0	0	0	0	0	0	0
1697	78	2	21	2	1		2	1	0	2	1	1	1
1698	80	2	21	0	0	0	0	0	0	0	0	0	0	0
1699	82	1	25	1	0	0	0	0	0	0	0	0	0	1
1700	68	1	12	0	0	0	0	0	0	0	0	0	0	0
1701	90	2	26	4	4	4	4	4	4	4	4	2	4	38
1702	82	2	24	0	0	0	1	0	0	0	0	1	0	2
1703	70	1	21	0	0	0	0	0	0	0	0	0	0	0
1704	88	2	22	0	1	1	1	1	1	0	1	1	1	8
1705	74	2	21	0	0	0	2	2	2	0	2	2	2	12
1706	85	2	26		0	0	0	0		0		0	0
1707	70	1	13	0	0	0	0	1	0	0	1		0
1708	80	2	15	0	0	0	0	0	0	0	0	1	0	1
1709	77	2	22	0	0	0	0	0	0	0	0	2	0	2
1710	89	2	21	1	1	0	1	2	2	2	2	2	0	13
1711	94	1	24	0			0	0	0	1	1	2	0
1712	85	2	21		0	0	0	0	0	0	0	1	0
1713	81	1	15	0	0	0	0	0	0	0	2	2	1	5
1714	78	1	22	3	1	2	2	4	2	0	2	1	2	19
1715	77	2	22	0	0	0	1	2	2	0	0	2	0	7
1716	77	2	21	0	0	2	1	2	2	1	1	1	1	11
1717	85	2	16	0		0	0	0	0	0	0	0	0
1718	88	2	21		1			1				1
1719	67	2	12	0	0	0	0	0	0	0	0	0	0	0
1720	87	2	21	0	0	0	0	0	0	0	0	0	0	0
1721	71	2	21	3	1	1	1	1	1	1	1	2	1	13
1722	89	2	24		1	2	4	4	4	4	2	2	2
1723	82	2	15	0	0	0	0	0	0	0	0	0	0	0
1724	85	2	16	0	0	0	0	0	0	0	0	0	0	0
1725	62	1	11	1	0	0	0	0	0	0	0	0	0	1
1726	92	2	27	1	0	1	4	4	4	2	3	1	1	21
1727	87	2	21		0	0	0		0	0	0	0	0
1728	87	1	16	0	0	0	0	0	0	0	0	0	0	0
1729	87	2	27	3	0	1	2	1	0	1	0	1	1	10
1730	87	2	21	0	2	0	0	0	0	0	0	0	0	2
1731	80	2	27	0	0	0
1732	80	2	15	0	0	0	0	0	0	0	0	0	0	0
1733	82	1	24	1	1	2	2	2	1	1	2	2	1	15
1734	71	2	13	0		0	0	0	0	0	0	0	0
1735	82	1	24	0	0	0	0	0	0	0	0	1	0	1
1736	63	1	11	0	0	0	0	0	0	0	0	0	0	0
1737	87	2	26	0	0	0	0	0	0	0	0	0	0	0
1738	74	2	13	0	0	0	0	0	0	0	0	0	0	0
1739	93	2	26	0	0	0	0	0	0	0	0	0	0	0
1740	87	1	26	4	1	0	2	2	0	3	0	0	2	14
1741	86	1	22	0	0	0	0	0	0	1	1	2	0	4
1742	70	1	13	0	0	0	0	0	0	0	0	0	0	0
1743	92	2	24	0	0	0
1744	86	2	22	0	0	0
1745	79	2	21	0	0	0	0	0	0	0	0	1	0	1
1746	93	2	24	2	2	1	2	2	1	1	1	1	1	14
1747	82	1	23		0	1	0	0	0	0	0	0	0
1748	83	2	23	1	0	0	0	4	1	2	2	0	0	10
1749	62	2	11	0	0	0	0	0	0	4	0	0	0	4
1750	83	1	21	0	0	0	0	0	0	0	0	0	0	0
1751	75	2	21	2	0	0	0	1	0	2	1	1	0	7
1752	72	1	24	0	0	0	0	0	0	0	0	0	0	0
1753	94	2	26	0	1	1	1	2	1	1	1	1	1	10
1754	87	2	27	0								1
1755	77	1	23	0	0	0	0	0	0	0	0	0	0	0
1756	77	1	21	0	0	0
1757	84	2	23	0	0	0	0	2	0	0	0	0	0	2
1758	82	1	23	0	0	0	0	0	0	0	0	0	0	0
1759	82	2	24	0	0	4	4	4	4	0	0	0	4	20
1760	83	2	24	1	0	0	1	1	0	1	1		1
1761	92	2	17	0		0	0	0	0	0	0	0	0
1762	73	2	13	0	0	0	0	0	0	0	0	0	0	0
1763	92	2	23	0	0	0	0	0	0	0	0	0	0	0
1764	62	2	11	0	0	0	0	2	0	0	0	0	0	2
1765	91	1	21	0	0	0	0	0	0	0	0	0	0	0
1766	82	2	15	0	0	0	0	0	0	0	0	1	1	2
1767	97	2	25	0	0	0	0	0	0	0	0	0	0	0
1768	82	1	15	0	0	0	0	0	0	0	0	0	0	0
1769	89	2	22	0	1	0	0	0	0	0	0	2	0	3
1770	85	2	22	2	2	1	1	2	2	1	1	2	0	14
1771	77	2	21	0	0	0	0	0	0	0	0	0	0	0
1772	75	2	14			0	0	0	0	0	0	0	0
1773	85	1	23	1	0	0	0	0	0	0	0	2	0	3
1774	81	2	23	0	2	2	2	2	2	2	2	1	1	16
1775	81	2	22	1	0	1	2	2	0	0	0	1	0	7
1776	67	2	12	0	0	0	0	0	0	1	0	2	0	3
1777	66	1	12	0	0	0	0	0	0	0	2	1	0	3
1778	84	2	22	0	0	0	0	0	0	0	1	0	0	1
1779	83	1	25		0	0	1	2	0	0	2	1	1
1780	87	1	27	4	2	4	4	4	4	3	3	3	3	34
1781	86	2	24					0	0		0	0	0
1782	84	2	24	0	2	1	0	0	0	0	0	3	0	6
1783	88	2	27	1	0	0	4	4	4	3	2	2	3	23
1784	67	2	21	3	2	1	2	2	1	2	2	3	2	20
1785	82	1	24	0	1	0	0	0	0	0	1	2	0	4
1786	65	1	12	0	0	0	0	0	0	0	0	0	0	0
1787	70	1	13	0	0	0	0	0	0	0	0	0	0	0
1788	81	1	25	1	2	2	2	1	2	2	2	2	2	18
1789	71	2	13	0	0	0	0	0	0	0	0	0	0	0
1790	65	2	11	0	0	0
1791	86	2	16	0	0	0	0	0	1	1	0	1	0	3
1792	62	1	11	0	0	0	0	0	0	0	0	0	0	0
1793	84	2	22	0	0	0	0	0	0	0	0	0	0	0
1794	77	2	22	0	0	2			2			2	0
1795	75	1	22	0	0	0	0	0	0	0	0	0	0	0
1796	66	1	12	0	0	0	0	0	1	0	0	0	1	2
1797	67	1	12	0	0	2	2	2	2	2	2	2	2	16
1798	64	1	11	1	0	0	0	0	0	0	0	1	0	2
1799	82	1	15	1	0	0	0	0	0	0	0	0	0	1
1800	67	1	12	0	0	0	0	0	0	0	0	0	0	0
1801	78	1	14	0	0	0	0	0	0	0		0	0
1802	82	2	15	0	0	0	0	0	0	0	0	0	0	0
1803	83	2	22	0	0	0
1804	78	1	25	1	1	1	1	0	0	1	1	1	1	8
1805	85	2	23	0	0	0	0	0	0	0	0	0	0	0
1806	82	2	23	3	2	2	2	2	2	2	2	2	2	21
1807	86	2	21	0	0	0	0	0	0	0	0	2	0	2
1808	82	2	24	0	0	0	0	0	0	2	0	0	0	2
1809	82	2	24	0	0	2	2	2	2	2	2	3	2	17
1810	88	2	21	0	0	0	0	0	0	0	0	0	0	0
1811	87	2	21	0			0	0	0	0	0	0	0
1812	77	2	22		0	0	0	0	0	0	0	2	0
1813	84	2	22	0	0	0	0	2	0	0	0	2	0	4
1814	93	1	22	0	0	2	0	2	0	0	2	2	0	8
1815	76	1	27	0	2	2	4	4	2	2	2	2	1	21
1816	77	2	23	0	0	0	1	0	0	3	0	1	2	7
1817	80	1	21	0	0	0	0	0	0	0	0	0	0	0
1818	68	1	25	0	0	0	0	2	2	0	0	2	0	6
1819	89	2	21		1	0	0	0	0	0	0		0
1820	77	2	23	0	0	0	0	0	0	0	0	0	0	0
1821	89	2	22	0	0	0	0	0	0	0	0	2	0	2
1822	85	2	21	1	0	0	0	0	0	0	0	0	0	1
1823	93	2	22		2	1	1	0	1	1	1	2	1
1824	66	2	12	0	0	0	0	0	0	0	0	0	0	0
1825	62	1	11	0	0	0	0	0	0	0	0	0	0	0
1826	68	2	12	0	0	0	0	0	0	0	0	0	0	0
1827	68	1	12	0	0		0	0	0	0	0	0	0
1828	82	2	21	0	0	1	0	0	0	0	1	1	0	3
1829	83	1	15	0	0	0	0	0	0	0	0	1	0	1
1830	85	2	27	0	0	1	1	0	0	0	1	3	0	6
1831	87	2	16	0	1	1	1	1	0	1	1	2	1	9
1832	67	1	12	0	0	0	0	0	0	0	0	0	0	0
1833	91	2	21	2	2	0	0	0	0	1	1	1	1	8
1834	82	2	25	0	0	2	0	0	0	0	0	0	0	2
1835	86	2	23	2	3	2	3	0	0	2	2	1	2	17
1836	80	2	15	0	0	0	0	0	0	0	0	1	0	1
1837	84	2	21			2
1838	62	2	11	0	0	0	0	0	0	0	0	0	0	0
1839	60	1	11	0	0	0	0	0	0	0	0	0	0	0
1840	77	2	21	0	0	0	0	0	0	0	0	0	0	0
1841	64	1	11	0	0	0	0	0	0	0	0	2	0	2
1842	70	1	23	0	0	1	0	0	1	0	1	2	0	5
1843	84	1	21	0	0	0	0	0	0	0	0	1	0	1
1844	94	2	21		0	0	1	1	0	0	1	1	0
1845	77	2	21	0	0	0	0	0	0	0	0	2	0	2
1846	67	1	12	0	0	0	0	0	0	0	0	1	0	1
1847	79	2	23	1	1	0	0	0	1	0	0	0	0	3
1848	64	1	11	0	0	0	0	0	0	0	0	0	0	0
1849	73	2	21	0	0	0	0	0	0	0	0	1	0	1
1850	91	1	21	0	0	0	3	1	2	1	2	2	2	13
1851	89	2	16	0	0	0	1	1	1	1	1	1	1	7
1852	91	2	22	3	0	0	0	0	0	0	0	0	0	3
1853	81	2	21	0	0	0	0	1	1	0	0	1	0	3
1854	93	1	24	1	0	0	0	0	0	0	0	0	0	1
1855	88	2	24	0	1	1
1856	64	1	11	0	0	0	0	0	0	0	0	0	0	0
1857	82	2	21	0	0	0	2	0	0	0	0	1	0	3
1858	83	1	15	0	0	0	1	0	0	0	2	1	0	4
1859	81	1	15	0	0	0	0	0	0	0	0	0	0	0
1860	85	1	24		0	0	0		0		0	0
1861	82	1	24	0	0	0
1862	74	2	13	0	0	0	0	2	0	0	0	0	0	2
1863	69	2	24	0	0	0	0	0	0	0	2	2	2	6
1864	80	2	22	0	0	0	0	0	0	0	0	0	0	0
1865	72	2	13	0	0	0	0	0	0	0	0	0	0	0
1866	90	2	17	0	0	0	1	0	0	0	1	2	0	4
1867	87	2	27	0	0	0	0	0	0	0	0	1	0	1
1868	83	1	23	0	0	4	0	2	1	0	1	3	4	15
1869	67	2	12	0	0	2	2	0	0	2	2	2	0	10
1870	77	2	23	0	0	0	0	0	0	0	0	0	0	0
1871	65	1	12	0	0	0
1872	80	1	23	1		0	0	0	0	0	0	0
1873	77	2	21	0	0	0	0	0	0	0	0	0	0	0
1874	85	2	23	0	0	2	0	0	0	1	0	0	0	3
1875	72	2	22			3	3	3	1	1	2	2	2
